# Supplementary material for: Genome and plasmid diversity of Extended-Spectrum β-Lactamase-producing Escherichia coli ST131 – tracking phylogenetic trajectories with Bayesian inference
Source: Sci Rep. 2019 Jul 16;9:10291. doi: 10.1038/s41598-019-46580-3 (PMC6635401; doi:10.1038/s41598-019-46580-3)
Supplement: Supplementary file 2 — Supplementary TablesS1-S7 [file 41598_2019_46580_MOESM2_ESM.xlsx]

## Sheet: Index
Supplementary material Index
Supplementary Table S1. Metadata for Swedish strain collection
Description of each table will be entered like this….
Supplementary Table S2. BEAST output data for Swedish dataset combined with Petty et al 2014 dataset
Supplementary Table S3. SNP distance matrix (snp-distv0.6) for Swedish dataset combined with Petty et al 2014 dataset
Supplementary Table S4. Pac Bio sequence and assembly data for Swedish strain collection
Supplementary Table S5. Comparison information for transmission cluster plasmids in clade A with CTX-M-15
Supplementary Table S6. Comparison information for transmission cluster plasmids in clade C1 with CTX-M-27
Supplementary Table S7. Comparison information for transmission cluster plasmids in clade C2 from Malmö

## Sheet: S1.Swedish metadata
Supplementary Table S1. Metadata for Swedish strain collection
ID	Clade	No. of resistance genes	Resistance plasmid replicons	fimH	Sampling year	Type of sample	Organism	Phylogroup	MLST ST	ESBL Gene
C0020-PB_2013	A	2	IncFII, Non typable	fimH41	2013	faeces	E. coli	B2	ST131	CTX-M-15
B1117-PB_2011	A	11	IncFII, Non typable	fimH41	2011	blood	E. coli	B2	ST131	CTX-M-15
C0101-PB_2013	A	11	IncFII, Non typable	fimH41	2013	faeces	E. coli	B2	ST131	CTX-M-15
C0130-PB_2013	A	2	IncFII, Non typable	fimH41	2013	faeces	E. coli	B2	ST131	CTX-M-15
B1439-PB_2012	C1	8	IncFII, IncFIA	fimH30	2012	blood	E. coli	B2	ST131	CTX-M-27
B1483-PB_2012	C1	8	IncFII, IncFIA	fimH30	2012	blood	E. coli	B2	ST131	CTX-M-27
B1522-PB_2012	C1	8	IncFII, IncFIA	fimH30	2012	blood	E. coli	B2	ST131	CTX-M-27
B1137-PB_2011	C1	4	IncFII, IncFIA	fimH30	2011	blood	E. coli	B2	ST131	CTX-M-27
B1041-PB_2011	C1	9	IncFII, IncFIA	fimH30	2011	blood	E. coli	B2	ST131	CTX-M-15
B1360-PB_2012	C1	4	IncN, IncFIA	fimH30	2012	blood	E. coli	B2	ST131	CTX-M-32
C0014-PB_2012	C2	13	Non typable	fimH30	2012	faeces	E. coli	B2	ST131	CTX-M-15
C0064-PB_2013	C2	6	IncFII, IncFIA	fimH30	2013	faeces	E. coli	B2	ST131	CTX-M-15
C0107-PB_2013	C2	10	IncFII, IncFIA, IncFIB	fimH30	2013	faeces	E. coli	B2	ST131	CTX-M-15
C0114-PB_2013	C2	5	IncFII, IncFIA, IncFIB	fimH30	2013	faeces	E. coli	B2	ST131	CTX-M-15
C0129-PB_2013	C2	8	IncFIA	fimH30	2013	faeces	E. coli	B2	ST131	CTX-M-15
C0134-PB_2013	C2	5	No ctx-m plasmid	fimH30	2013	faeces	E. coli	B2	ST131	CTX-M-15
B1017-PB_2011	C2	11	IncFIA, NT	fimH30	2011	blood	E. coli	B2	ST131	CTX-M-15
B1033-PB_2012	C2	7	IncFIA	fimH30	2012	blood	E. coli	B2	ST131	CTX-M-15
B1118-PB_2011	C2	1	No ctx-m plasmid	fimH30	2011	blood	E. coli	B2	ST131	CTX-M-15
B1131-PB_2011	C2	11	IncN	fimH30	2011	blood	E. coli	B2	ST131	CTX-M-3, CTX-M-15
B1194-PB_2012	C2	14	IncFIA, IncFIB	fimH30	2012	blood	E. coli	B2	ST131	CTX-M-15
B1212-PB_2012	C2	8	IncFII, IncFIA	fimH30	2012	blood	E. coli	B2	ST131	CTX-M-15
B1250-PB_2011	C2	4	IncI1, IncFII	fimH30	2011	blood	E. coli	B2	ST131	CTX-M-15
B1316-PB_2011	C2	6	IncFIB	fimH30	2011	blood	E. coli	B2	ST131	CTX-M-15
B1320-PB_2011	C2	6	IncFIB	fimH30	2011	blood	E. coli	B2	ST131	CTX-M-15
B1323-PB_2011	C2	6	IncFIB	fimH30	2011	blood	E. coli	B2	ST131	CTX-M-15
B1351-PB_2012	C2	7	IncFII, IncFIA	fimH30	2012	blood	E. coli	B2	ST131	CTX-M-15
B1370-PB_2012	C2	6	IncFIA	fimH30	2012	blood	E. coli	B2	ST131	CTX-M-15
B1527-PB_2012	C2	27 (repetitive elements)	IncFII, IncFIA	fimH30	2012	blood	E. coli	B2	ST131	CTX-M-15

## Sheet: S2.BEAST data
Supplementary Table S2. BEAST output data for Swedish dataset combined with Petty et al 2014 dataset
Run	Substitution model	Clock rate model	Tree prior	MCMC chain length per run	Stepping Stone	Path Sampling	Mean mutation rate (site/year)	Standard deviation mutation rate	Includes ESS-values below 200α (Yes /No)	Mean mutation rate (SNP/genome/year)
1	HKY	Strict clock	Constant Population	200M	-26595.3	-26594.4	0.00083	6.253e-05	No	2.73651
2	HKY	Relaxed log-normal	Constant Population	200M	-26557.3	-26560.7	0.0009046	9.4564e-05	No	2.98247
3	HKY	Strict clock	Exponential population	200M	-26573	-26571.1	0.00084	6.5639e-05	No	2.73651
4	HKY	Relaxed log-normal	Exponential population	200M	-26533.8	-26532.5	0.0018	0.00015776	Yes	5.9346
5	HKY	Strict clock	Bayesian SkyRide	200M	-26616.2	-26615.7	0.00043	5.3128e-05	No	1.41771
6	HKY	Relaxed log-normal	Bayesian SkyRide	200M	-26545.7	-26545.3	0.0011	9.0134e-05	No	3.6267
7	HKY	Strict clock	Bayesian Skyline 3	200M	-26532.2	-26529.2	0.00076	4.1984e-05	No	2.50572
8	HKY	Relaxed log-normal	Bayesian Skyline 3	200M	-26504.9	-26501.9	0.00081646	0.00018741	Yes	2.69187
9	GTR	Strict clock	Constant Population	200M	-26380.7	-26380.4	0.0008671	6.6464e-05	No	2.85883
10	GTR	Relaxed log-normal	Constant Population	200M	-26353.1	-26351.3	0.0009361	9.8589e-05	No	3.08632
11	GTR	Strict clock	Exponential population	200M	-26357.2	-26356.5	0.0008712	6.8167e-05	No	2.87235
12	GTR	Relaxed log-normal	Exponential population	200M	-26323.7	-26320.9	0.001225	0.00016799	Yes	4.03882
13	GTR	Strict clock	Bayesian SkyRide	200M	-26397.1	-26396.1	0.0008425	7.2825e-05	No	2.77772
14	GTR	Relaxed log-normal	Bayesian SkyRide	200M	-26334.5	-26333.7	0.0011718	0.0001886	Yes	3.86342
15	GTR	Strict clock	Bayesian Skyline 3	200M	-26315.1	-26313.8	0.0007921	5.519e-05	No	2.61155
16	GTR	Relaxed log-normal	Bayesian Skyline 3	200M	-26285.7	-26281.6	0.0008392	9.6913e-05	No	2.76684
17β	GTR	Relaxed log-normal	Bayesian Skyline 3	500M	-26058	-26225.5	0.00083923	9.1673e-05	No	2.73651
α Yes means ESS cannot be improved by increasing burn in
β analysis used in paper

## Sheet: S3.SNP matrix
Supplementary Table S3. SNP distance matrix (snp-distv0.6) for Swedish dataset combined with Petty et al 2014 dataset
snp-dists 0.6	C0107-PB_2013	ERR161317_2010	ERR161318_2010	ERR161315_2010	ERR161316_2010	ERR161313_2011	ERR161314_2011	ERR161278_2011	ERR161311_2010	B1250-PB_2011	ERR161279_2011	ERR161276_2009	ERR161277_2011	ERR161310_2011	ERR161274_2009	ERR161275_2009	ERR161272_2009	ERR161273_2009	ERR161270_2010	ERR161271_2009	B1522-PB_2012	B1212-PB_2012	ERR161308_2010	ERR161309_2011	ERR161306_2010	ERR161307_2011	ERR161304_2010	ERR161305_2009	B1439-PB_2012	ERR161302_2009	ERR161303_2009	ERR161267_2008	ERR161300_2007	ERR161268_2008	ERR161301_2007	ERR161265_2010	ERR161266_2010	ERR161263_2009	ERR161264_2009	B1483-PB_2012	ERR161261_2008	ERR161262_2009	ERR161260_2010	B1527-PB_2012	B1118-PB_2011	B1370-PB_2012	C0134-PB_2013	C0101-PB_2013	ERR161258_2009
C0107-PB_2013	0	82	212	254	89	102	103	63	83	104	90	80	213	83	93	84	86	87	94	95	103	80	253	84	75	79	88	175	102	365	102	198	367	234	220	89	106	76	76	96	85	89	66	84	91	88	96	385	83
ERR161317_2010	82	0	201	240	59	72	73	65	53	74	60	50	202	54	63	54	56	57	64	65	74	50	239	55	45	49	74	169	72	353	72	187	357	223	210	59	76	46	46	66	55	61	36	54	62	58	66	375	53
ERR161318_2010	212	201	0	227	189	214	215	197	197	220	205	197	111	197	211	196	204	198	205	208	214	200	231	196	190	193	214	142	217	330	219	96	332	132	119	201	222	187	195	210	204	209	187	201	208	208	215	351	196
ERR161315_2010	254	240	227	0	237	254	255	237	235	260	242	235	228	235	250	234	243	237	246	247	255	238	85	235	227	231	250	177	254	375	259	213	377	249	236	239	262	226	233	248	241	245	224	241	249	245	253	395	235
ERR161316_2010	89	59	189	237	0	71	72	72	52	81	59	57	190	53	70	53	63	56	61	62	71	57	236	52	44	48	80	161	69	357	79	175	359	211	198	58	83	45	53	63	62	68	43	61	69	65	73	377	52
ERR161313_2011	102	72	214	254	71	0	85	85	57	94	64	70	215	58	83	66	76	69	76	77	86	70	253	67	49	53	91	176	84	365	92	200	368	236	223	71	96	58	66	78	75	81	56	74	82	76	86	386	57
ERR161314_2011	103	73	215	255	72	85	0	86	66	95	73	71	216	67	84	67	77	70	77	78	87	71	254	68	58	62	93	178	85	360	93	201	363	237	224	72	97	59	67	79	74	82	57	75	83	79	87	381	66
ERR161278_2011	63	65	197	237	72	85	86	0	66	87	73	63	198	66	76	67	69	70	77	78	86	63	236	67	58	62	76	163	85	358	85	183	360	219	205	72	89	59	59	79	68	72	49	67	74	71	79	378	66
ERR161311_2010	83	53	197	235	52	57	66	66	0	75	45	51	198	35	64	47	57	50	57	58	67	51	234	48	24	26	75	166	65	351	73	183	353	219	206	52	77	39	47	59	56	62	37	53	63	59	67	371	34
B1250-PB_2011	104	74	220	260	81	94	95	87	75	0	82	72	221	76	85	76	78	79	86	87	96	72	259	77	67	71	95	179	94	367	94	206	370	242	229	81	98	68	68	88	77	83	58	76	84	80	88	388	75
ERR161279_2011	90	60	205	242	59	64	73	73	45	82	0	58	206	46	71	54	64	57	64	65	74	58	241	55	37	41	82	167	72	352	80	191	355	227	214	59	84	46	54	66	63	69	44	62	70	66	74	373	45
ERR161276_2009	80	50	197	235	57	70	71	63	51	72	58	0	198	52	61	52	54	55	62	63	72	48	234	53	43	47	72	168	70	348	70	183	350	219	206	57	74	44	42	64	53	59	34	50	60	56	64	368	51
ERR161277_2011	213	202	111	228	190	215	216	198	198	221	206	198	0	198	212	197	205	199	206	209	215	201	232	197	191	194	216	142	218	335	220	97	337	133	96	202	223	188	196	211	205	210	188	202	209	209	216	356	197
ERR161310_2011	83	54	197	235	53	58	67	66	35	76	46	52	198	0	65	48	58	51	58	59	68	52	234	49	27	31	74	163	66	349	74	183	351	219	206	53	78	40	48	60	57	63	38	56	64	60	68	369	35
ERR161274_2009	93	63	211	250	70	83	84	76	64	85	71	61	212	65	0	65	61	68	75	76	85	61	249	66	56	60	84	174	83	361	83	197	363	233	220	70	87	57	57	77	66	72	47	65	73	69	77	381	64
ERR161275_2009	84	54	196	234	53	66	67	67	47	76	54	52	197	48	65	0	58	7	58	59	68	52	233	49	39	43	75	163	66	350	74	182	352	218	205	11	78	24	48	60	57	63	38	56	64	60	68	370	47
ERR161272_2009	86	56	204	243	63	76	77	69	57	78	64	54	205	58	61	58	0	61	68	69	78	54	242	59	49	53	77	167	76	359	76	190	361	226	213	63	80	50	50	70	59	65	40	58	66	62	70	379	57
ERR161273_2009	87	57	198	237	56	69	70	70	50	79	57	55	199	51	68	7	61	0	61	62	71	55	236	52	42	46	77	166	69	352	77	184	354	220	207	12	81	27	51	63	60	66	41	59	67	63	71	372	50
ERR161270_2010	94	64	205	246	61	76	77	77	57	86	64	62	206	58	75	58	68	61	0	29	38	62	245	57	49	53	85	167	36	358	84	191	361	227	214	63	88	50	58	30	67	73	48	66	74	70	78	379	57
ERR161271_2009	95	65	208	247	62	77	78	78	58	87	65	63	209	59	76	59	69	62	29	0	35	63	246	58	50	54	85	168	33	358	85	194	361	230	217	64	89	51	59	27	68	74	49	67	75	71	79	379	58
B1522-PB_2012	103	74	214	255	71	86	87	86	67	96	74	72	215	68	85	68	78	71	38	35	0	72	254	67	59	63	92	177	42	365	94	200	367	236	223	73	98	60	68	36	77	83	58	76	84	80	88	385	67
B1212-PB_2012	80	50	200	238	57	70	71	63	51	72	58	48	201	52	61	52	54	55	62	63	72	0	237	53	43	47	70	163	70	353	70	186	355	222	209	57	74	44	44	64	53	59	34	52	60	56	64	373	51
ERR161308_2010	253	239	231	85	236	253	254	236	234	259	241	234	232	234	249	233	242	236	245	246	254	237	0	234	226	230	249	173	253	375	258	217	376	253	240	238	261	225	232	247	240	244	223	240	248	244	252	394	234
ERR161309_2011	84	55	196	235	52	67	68	67	48	77	55	53	197	49	66	49	59	52	57	58	67	53	234	0	40	44	76	163	65	348	75	182	350	218	205	54	79	41	49	59	58	64	39	57	65	61	69	368	48
ERR161306_2010	75	45	190	227	44	49	58	58	24	67	37	43	191	27	56	39	49	42	49	50	59	43	226	40	0	20	67	156	57	345	65	176	347	212	199	44	69	31	39	51	48	54	29	47	55	51	59	365	26
ERR161307_2011	79	49	193	231	48	53	62	62	26	71	41	47	194	31	60	43	53	46	53	54	63	47	230	44	20	0	71	159	61	348	69	179	350	215	202	48	73	35	43	55	52	58	33	51	59	55	63	368	30
ERR161304_2010	88	74	214	250	80	91	93	76	75	95	82	72	216	74	84	75	77	77	85	85	92	70	249	76	67	71	0	177	94	341	94	199	343	235	224	80	96	67	68	88	74	81	58	75	81	66	73	361	74
ERR161305_2009	175	169	142	177	161	176	178	163	166	179	167	168	142	163	174	163	167	166	167	168	177	163	173	163	156	159	177	0	178	225	183	128	235	158	144	169	184	155	164	173	169	172	157	167	175	171	180	244	161
B1439-PB_2012	102	72	217	254	69	84	85	85	65	94	72	70	218	66	83	66	76	69	36	33	42	70	253	65	57	61	94	178	0	365	92	203	367	239	224	71	96	58	66	34	75	81	56	74	82	78	86	385	65
ERR161302_2009	365	353	330	375	357	365	360	358	351	367	352	348	335	349	361	350	359	352	358	358	365	353	375	348	345	348	341	225	365	0	362	321	58	343	337	354	364	345	347	359	355	358	345	357	357	357	365	76	350
ERR161303_2009	102	72	219	259	79	92	93	85	73	94	80	70	220	74	83	74	76	77	84	85	94	70	258	75	65	69	94	183	92	362	0	205	365	241	228	79	63	66	66	86	75	80	56	74	82	78	86	383	73
ERR161267_2008	198	187	96	213	175	200	201	183	183	206	191	183	97	183	197	182	190	184	191	194	200	186	217	182	176	179	199	128	203	321	205	0	323	62	105	187	208	173	181	196	190	195	173	187	194	194	201	342	182
ERR161300_2007	367	357	332	377	359	368	363	360	353	370	355	350	337	351	363	352	361	354	361	361	367	355	376	350	347	350	343	235	367	58	365	323	0	346	340	356	367	347	349	361	357	361	347	359	359	359	367	58	352
ERR161268_2008	234	223	132	249	211	236	237	219	219	242	227	219	133	219	233	218	226	220	227	230	236	222	253	218	212	215	235	158	239	343	241	62	346	0	141	223	244	209	217	232	226	231	209	223	230	230	237	365	218
ERR161301_2007	220	210	119	236	198	223	224	205	206	229	214	206	96	206	220	205	213	207	214	217	223	209	240	205	199	202	224	144	224	337	228	105	340	141	0	210	231	196	204	219	213	218	196	210	217	217	224	359	205
ERR161265_2010	89	59	201	239	58	71	72	72	52	81	59	57	202	53	70	11	63	12	63	64	73	57	238	54	44	48	80	169	71	354	79	187	356	223	210	0	83	29	53	65	62	68	43	61	69	65	73	374	52
ERR161266_2010	106	76	222	262	83	96	97	89	77	98	84	74	223	78	87	78	80	81	88	89	98	74	261	79	69	73	96	184	96	364	63	208	367	244	231	83	0	70	70	90	79	83	60	78	86	81	89	385	77
ERR161263_2009	76	46	187	226	45	58	59	59	39	68	46	44	188	40	57	24	50	27	50	51	60	44	225	41	31	35	67	155	58	345	66	173	347	209	196	29	70	0	40	52	49	55	30	48	56	52	60	365	39
ERR161264_2009	76	46	195	233	53	66	67	59	47	68	54	42	196	48	57	48	50	51	58	59	68	44	232	49	39	43	68	164	66	347	66	181	349	217	204	53	70	40	0	60	49	55	30	34	56	52	60	367	47
B1483-PB_2012	96	66	210	248	63	78	79	79	59	88	66	64	211	60	77	60	70	63	30	27	36	64	247	59	51	55	88	173	34	359	86	196	361	232	219	65	90	52	60	0	69	75	50	68	76	72	80	379	59
ERR161261_2008	85	55	204	241	62	75	74	68	56	77	63	53	205	57	66	57	59	60	67	68	77	53	240	58	48	52	74	169	75	355	75	190	357	226	213	62	79	49	49	69	0	64	27	57	65	61	69	375	56
ERR161262_2009	89	61	209	245	68	81	82	72	62	83	69	59	210	63	72	63	65	66	73	74	83	59	244	64	54	58	81	172	81	358	80	195	361	231	218	68	83	55	55	75	64	0	45	63	71	66	74	379	62
ERR161260_2010	66	36	187	224	43	56	57	49	37	58	44	34	188	38	47	38	40	41	48	49	58	34	223	39	29	33	58	157	56	345	56	173	347	209	196	43	60	30	30	50	27	45	0	38	46	42	50	365	37
B1527-PB_2012	84	54	201	241	61	74	75	67	53	76	62	50	202	56	65	56	58	59	66	67	76	52	240	57	47	51	75	167	74	357	74	187	359	223	210	61	78	48	34	68	57	63	38	0	64	60	68	377	55
B1118-PB_2011	91	62	208	249	69	82	83	74	63	84	70	60	209	64	73	64	66	67	74	75	84	60	248	65	55	59	81	175	82	357	82	194	359	230	217	69	86	56	56	76	65	71	46	64	0	68	76	377	63
B1370-PB_2012	88	58	208	245	65	76	79	71	59	80	66	56	209	60	69	60	62	63	70	71	80	56	244	61	51	55	66	171	78	357	78	194	359	230	217	65	81	52	52	72	61	66	42	60	68	0	54	377	59
C0134-PB_2013	96	66	215	253	73	86	87	79	67	88	74	64	216	68	77	68	70	71	78	79	88	64	252	69	59	63	73	180	86	365	86	201	367	237	224	73	89	60	60	80	69	74	50	68	76	54	0	385	67
C0101-PB_2013	385	375	351	395	377	386	381	378	371	388	373	368	356	369	381	370	379	372	379	379	385	373	394	368	365	368	361	244	385	76	383	342	58	365	359	374	385	365	367	379	375	379	365	377	377	377	385	0	370
ERR161258_2009	83	53	196	235	52	57	66	66	34	75	45	51	197	35	64	47	57	50	57	58	67	51	234	48	26	30	74	161	65	350	73	182	352	218	205	52	77	39	47	59	56	62	37	55	63	59	67	370	0
ERR161259_2010	98	68	214	255	75	88	89	81	69	90	76	66	215	70	79	70	72	72	80	81	90	66	254	71	61	65	86	177	88	356	88	200	358	236	223	74	92	62	62	82	71	77	52	70	78	74	82	376	69
ERR161256_2009	79	49	200	237	56	69	70	62	50	71	57	47	201	51	60	51	53	54	61	62	71	47	236	52	42	46	71	161	69	349	69	186	351	222	209	56	73	43	43	63	52	58	33	51	59	55	63	369	50
ERR161257_2009	371	361	337	381	363	372	367	364	357	374	359	354	342	355	367	356	365	358	365	365	371	359	380	354	351	354	346	232	371	61	369	328	44	351	345	360	371	351	353	365	361	365	351	363	363	363	371	56	356
ERR161254_2007	69	39	189	227	46	59	60	52	40	61	47	37	190	41	50	41	43	44	51	52	61	37	226	42	32	36	60	156	59	343	59	175	345	211	198	46	63	33	33	53	42	48	23	41	49	45	53	363	40
ERR161255_2009	79	49	194	231	48	61	60	62	42	71	49	47	195	43	60	43	53	46	53	54	63	47	230	44	34	38	70	161	61	346	69	180	348	216	203	48	73	35	43	55	52	58	33	51	59	55	63	366	42
ERR161252_2007	77	48	197	235	55	68	69	60	49	70	56	46	198	50	59	50	52	53	60	61	70	46	234	51	41	45	69	165	68	345	68	183	348	219	206	55	72	42	42	62	51	57	32	50	58	54	62	366	49
ERR161253_2007	67	37	182	219	30	49	50	50	30	59	37	35	183	31	48	31	41	34	39	40	49	35	218	30	22	26	59	152	47	339	57	168	341	204	191	36	61	23	31	41	40	46	21	39	47	43	51	359	30
ERR161250_2004	60	30	181	218	37	50	51	43	31	52	38	28	182	32	41	32	34	35	42	43	52	28	217	33	23	27	52	152	50	337	50	167	339	203	190	37	54	24	24	44	33	39	14	32	40	36	44	357	31
ERR161251_2004	57	27	178	215	34	47	48	40	28	49	35	25	179	29	38	29	31	32	39	40	49	25	214	30	20	24	49	149	47	337	47	164	339	200	187	34	51	21	21	41	30	36	11	29	37	33	41	357	28
C0114-PB_2013	79	49	197	236	56	69	70	62	50	71	57	47	198	51	60	51	53	54	61	62	71	47	235	52	42	46	70	162	69	353	69	183	355	219	206	56	73	43	43	63	40	58	17	51	59	55	63	373	50
B1323-PB_2011	101	71	217	259	78	91	92	84	72	93	79	69	218	73	82	73	75	76	83	84	93	69	258	74	64	68	92	177	91	367	91	203	369	239	226	78	95	65	65	85	74	80	55	73	81	77	85	387	72
B1017-PB_2011	90	60	207	248	67	80	81	71	61	82	68	58	208	62	71	62	64	64	72	73	82	58	247	63	53	57	81	171	80	361	80	193	363	229	216	66	84	54	54	74	63	69	44	62	70	66	74	381	61
ERR161249_2004	56	26	177	214	33	46	47	39	27	48	34	24	178	28	37	28	30	31	38	39	48	24	213	29	19	23	48	149	46	336	46	163	338	199	186	33	50	20	20	40	29	35	10	28	36	32	40	356	27
ERR161247_2009	370	360	337	380	362	371	366	363	356	373	358	353	342	354	366	355	364	357	364	364	370	358	379	353	350	353	346	235	370	59	368	328	43	351	345	359	370	350	352	364	360	364	350	362	362	362	370	55	355
ERR161248_2004	56	26	177	214	33	46	47	39	27	48	34	24	178	28	37	28	30	31	38	39	48	24	213	29	19	23	48	149	46	336	46	163	338	199	186	33	50	20	20	40	29	35	10	28	36	32	40	356	27
ERR161245_2009	360	350	331	377	352	361	356	353	346	363	348	343	336	344	356	345	354	347	354	354	360	348	376	343	340	343	335	226	360	44	357	322	50	345	339	349	359	340	342	354	350	353	340	352	352	351	359	68	345
ERR161246_2007	59	29	179	217	36	49	50	42	30	51	37	27	180	31	40	31	33	34	41	42	51	27	216	32	22	26	50	151	49	337	49	165	339	201	188	36	53	23	23	43	32	38	13	31	39	34	43	357	30
ERR161243_2009	208	197	66	221	185	208	211	193	193	216	201	193	107	193	207	192	200	194	201	204	210	196	225	192	186	189	211	140	213	330	215	92	332	128	115	197	218	183	191	206	200	203	183	197	204	202	211	351	192
ERR161244_2009	215	204	55	230	192	217	218	200	200	223	208	200	114	200	214	199	207	201	208	211	217	203	234	199	193	196	217	144	220	331	222	99	333	135	122	204	225	190	198	213	207	212	190	204	211	211	218	352	199
ERR161241_2009	240	227	145	257	219	239	243	224	224	248	232	225	121	225	238	225	229	227	233	237	242	228	258	225	217	221	241	171	246	335	247	128	341	162	111	230	250	216	224	238	230	237	216	229	235	235	242	356	223
ERR161242_2009	221	210	120	237	198	223	224	206	206	229	214	206	121	206	220	205	213	207	214	217	223	209	241	205	199	202	224	149	226	336	228	106	337	142	129	210	231	196	204	219	213	218	196	210	217	217	224	356	205
B1351-PB_2012	83	54	201	241	61	74	75	66	55	72	62	52	202	56	65	56	58	59	66	67	76	52	240	57	47	51	74	166	74	354	74	187	356	223	210	61	78	48	48	68	57	63	38	56	64	60	68	374	55
ERR161240_2009	77	48	197	235	55	68	69	60	49	66	56	46	198	50	59	50	52	53	60	61	70	46	234	51	41	45	69	161	68	347	68	183	349	219	206	55	72	42	42	62	51	57	32	50	58	54	62	367	49
B1320-PB_2011	103	73	219	261	80	93	94	86	74	95	81	71	220	75	84	75	77	78	85	86	95	71	260	76	66	70	94	178	93	367	93	205	369	241	228	80	97	67	67	87	76	82	57	75	83	79	87	387	74
ERR161238_2009	91	63	210	249	70	83	84	74	64	85	69	61	211	65	74	65	67	68	75	76	85	61	248	66	56	60	83	174	83	350	81	196	352	232	219	70	87	57	57	77	66	72	47	65	73	69	77	370	64
ERR161239_2009	75	45	193	233	52	65	66	58	46	67	53	43	194	47	56	47	49	50	57	58	67	43	232	48	38	42	65	163	65	347	65	179	349	215	202	52	69	39	39	59	48	54	29	47	55	51	59	367	46
ERR161236_2007	370	360	338	380	362	371	366	363	356	373	358	353	343	354	366	355	364	357	364	364	370	358	379	353	350	353	346	239	370	61	368	329	43	352	346	359	370	350	352	364	360	364	350	360	362	362	370	35	355
ERR161237_2009	76	46	194	234	53	66	67	59	47	68	54	44	195	48	57	48	50	51	58	59	68	44	233	49	39	43	66	163	66	348	66	180	350	216	203	53	70	40	40	60	49	55	30	48	56	52	60	368	47
ERR161234_2007	77	48	198	235	55	68	69	60	49	70	56	46	199	50	59	50	52	53	60	61	70	46	234	51	41	45	69	163	68	350	68	184	352	220	207	55	72	42	42	62	51	57	32	50	58	54	62	370	49
ERR161235_2007	337	329	331	350	323	339	335	331	325	341	328	322	336	324	334	325	333	327	333	333	339	328	353	322	320	322	314	222	340	47	333	322	47	345	339	329	336	319	321	334	330	332	320	329	330	331	338	66	324
C0129-PB_2013	87	57	205	245	64	77	78	70	58	79	65	55	206	59	68	59	61	62	69	70	79	55	244	60	50	54	78	168	77	354	77	191	356	227	214	64	81	51	51	71	60	66	41	59	67	63	71	374	58
C0064-PB_2013	82	52	201	239	59	72	73	65	53	74	60	50	202	54	63	54	56	57	64	65	74	50	238	55	45	49	71	166	72	347	72	187	349	223	210	59	76	46	46	66	55	61	36	54	62	58	66	367	53
B1360-PB_2012	84	54	198	236	53	58	67	67	39	76	46	52	199	40	65	48	58	51	58	59	68	52	235	49	31	35	75	160	66	348	74	184	351	220	207	53	78	40	48	60	57	63	38	56	64	60	68	369	39
B1194-PB_2012	91	61	210	249	68	81	82	74	62	83	69	59	211	63	66	63	59	66	73	74	83	59	248	64	54	58	82	175	81	362	81	196	364	232	219	68	85	55	55	75	64	70	45	63	71	67	75	382	62
B1131-PB_2011	92	62	211	249	69	82	83	75	63	84	70	60	212	64	73	64	66	67	74	75	84	60	248	65	55	59	69	175	82	357	82	197	359	233	220	69	85	56	56	76	65	70	46	64	72	50	48	377	63
C0130-PB_2013	382	372	350	392	374	383	378	375	368	385	370	365	355	366	378	367	376	369	376	376	382	370	391	365	362	365	358	244	382	73	380	341	55	364	358	371	382	362	364	376	372	376	362	374	374	374	382	47	367
B1316-PB_2011	101	71	216	259	78	91	92	84	72	93	79	69	217	73	82	73	75	76	83	84	93	69	258	74	64	68	91	177	91	365	91	202	367	238	225	78	95	65	65	85	74	80	55	73	81	77	85	385	72
B1033-PB_2012	86	56	206	242	63	76	77	69	57	78	64	54	207	58	67	58	60	61	68	69	78	54	241	59	49	53	76	170	76	353	75	192	355	228	215	63	78	50	50	70	59	63	40	58	66	61	69	373	57
ERR161298_2005	83	53	198	235	50	65	66	66	46	75	53	51	199	47	64	47	57	50	43	44	53	51	234	46	38	42	75	164	51	351	73	184	353	220	207	52	75	39	47	45	56	62	37	55	63	59	67	371	46
EC958_2001	62	32	183	220	39	52	53	45	33	54	40	30	184	34	43	34	36	37	44	45	54	30	219	35	25	29	54	155	52	340	52	169	342	205	192	39	56	26	26	46	35	41	16	34	42	38	46	360	33
ERR161299_2007	219	208	117	234	196	221	222	204	204	227	212	204	106	204	218	203	211	205	212	215	221	207	238	203	197	200	222	147	224	331	226	103	335	139	114	208	229	194	202	217	211	216	194	208	215	215	222	354	203
ERR161296_2005	85	55	201	242	62	75	76	68	56	77	63	53	202	57	66	57	59	60	67	68	77	53	241	58	48	52	75	171	75	353	75	187	355	223	210	62	78	49	49	69	58	63	39	57	65	61	69	373	56
ERR161297_2005	66	36	185	224	43	56	57	49	37	58	44	34	186	38	47	38	40	41	48	49	58	34	223	39	29	33	56	155	56	342	56	171	344	207	194	43	60	30	28	50	39	45	20	36	46	42	50	362	37
ERR161294_2002	71	42	190	229	49	62	63	54	43	60	50	40	191	44	53	44	46	47	54	55	64	40	228	45	35	39	63	159	62	344	62	176	346	212	199	49	66	36	36	56	45	51	26	44	52	48	56	364	43
ERR161295_2005	82	52	203	240	59	72	73	65	53	70	60	50	204	54	63	54	56	57	64	65	74	50	239	55	45	49	74	168	72	351	72	189	353	225	212	59	76	46	46	66	55	61	36	54	62	58	66	371	53
ERR161292_2004	84	54	200	241	61	72	75	67	55	76	62	52	201	56	65	56	58	58	66	67	76	52	240	57	47	51	73	169	74	353	74	186	355	222	209	60	77	48	48	68	57	62	38	56	64	58	68	373	55
ERR161293_2004	79	49	196	237	56	69	70	62	50	71	57	47	197	51	60	51	53	54	61	62	71	47	236	52	42	46	68	163	69	347	69	182	350	218	205	56	73	43	43	63	52	58	33	51	59	55	63	368	50
ERR161290_2002	59	29	179	217	36	49	50	42	30	51	37	27	180	31	40	31	33	34	41	42	51	27	216	32	22	26	50	151	49	338	49	165	340	201	188	36	53	23	23	43	32	38	13	31	39	35	43	358	30
ERR161291_2004	170	161	136	173	153	172	173	155	159	175	161	160	138	157	168	156	159	158	159	161	169	160	173	158	150	154	171	49	171	236	177	122	243	153	140	161	179	148	156	165	163	168	149	160	170	166	174	255	156
B1117-PB_2011	372	362	339	382	364	373	368	365	358	375	360	355	344	356	368	357	366	359	366	366	372	360	381	355	352	355	345	239	372	58	367	330	45	353	347	361	372	352	354	366	362	366	352	364	364	362	370	33	357
C0020-PB_2013	377	367	343	387	369	378	373	370	363	380	365	360	348	361	373	362	371	364	371	371	377	365	386	360	357	360	353	239	377	68	375	334	50	357	351	366	377	357	359	371	367	371	357	369	369	369	377	18	362
ERR161328_2010	90	60	209	247	67	80	81	73	61	82	68	58	210	62	71	62	64	65	72	73	82	58	246	63	53	57	67	174	80	360	80	195	363	231	218	67	83	54	54	74	63	68	44	62	70	48	46	381	61
ERR161329_2010	89	60	202	239	59	64	73	72	39	82	52	58	203	42	71	54	64	57	64	65	74	58	238	55	31	35	80	170	72	354	80	188	356	224	211	59	84	46	54	66	63	69	44	62	70	66	74	374	41
ERR161326_2010	81	51	195	233	50	55	64	64	32	73	43	49	196	33	62	45	55	48	55	56	65	49	232	46	24	28	72	162	63	343	71	181	345	217	204	50	75	37	45	57	54	60	35	53	61	57	65	363	32
ERR161325_2010	270	256	248	102	253	268	271	253	251	276	258	251	249	251	266	250	259	253	262	263	271	254	61	251	243	247	266	191	270	389	275	234	391	270	257	255	278	242	249	264	257	261	240	257	265	259	269	409	251
ERR161289_2002	77	47	198	235	54	67	68	60	48	65	55	45	199	49	58	49	51	52	59	60	69	45	234	50	40	44	69	163	67	350	67	184	353	220	207	54	71	41	41	61	50	56	31	49	57	53	61	371	48
ERR161322_2010	74	36	195	233	53	66	67	57	47	68	54	44	196	48	57	48	50	51	58	59	68	44	232	49	39	43	66	161	66	351	66	181	353	217	204	53	70	40	40	60	49	55	30	48	56	52	60	371	47
ERR161323_2010	270	256	248	102	253	268	271	253	251	276	258	251	249	251	266	250	259	253	262	263	271	254	61	251	243	247	266	191	270	389	275	234	391	270	257	255	278	242	249	264	257	261	240	257	265	259	269	409	251
C0014-PB_2012	99	69	219	256	76	89	90	82	70	91	77	67	220	71	80	71	73	74	81	82	91	67	255	72	62	66	77	182	89	359	89	205	361	241	228	76	92	63	63	83	72	77	53	71	79	57	53	379	70
ERR161287_2003	84	54	201	241	61	72	75	67	55	76	62	52	202	56	65	56	58	59	66	67	76	52	240	57	47	51	74	170	74	354	74	187	356	223	210	61	77	48	48	68	57	62	38	56	64	58	68	374	55
ERR161320_2010	90	60	209	247	67	80	81	73	61	82	68	58	210	62	71	62	64	65	72	73	82	58	246	63	53	57	67	174	78	359	80	195	362	231	216	67	83	54	54	74	63	68	44	62	70	48	46	380	61
ERR161288_2002	78	48	198	236	55	68	69	61	49	70	56	46	199	50	59	50	52	53	60	61	70	46	235	51	41	45	69	163	68	348	68	184	350	220	207	55	72	42	42	62	51	57	32	50	58	54	62	368	49
ERR161321_2010	70	31	189	229	48	61	62	53	42	63	49	39	190	43	52	43	45	46	53	54	63	39	228	44	34	38	61	157	61	345	61	175	348	211	198	48	65	35	35	55	44	50	25	43	51	47	55	366	42
ERR161285_2003	71	41	191	229	48	61	62	54	42	63	49	39	192	43	52	43	45	46	53	54	63	39	228	44	34	38	63	160	61	346	61	177	348	213	200	48	65	35	35	55	44	50	25	43	51	47	55	366	42
ERR161286_2001	67	37	187	225	44	57	58	50	38	55	45	35	188	39	48	39	41	41	49	50	59	35	224	40	30	34	58	157	57	341	57	173	343	209	196	43	61	31	31	51	40	46	21	39	47	43	51	361	38
ERR161283_2009	386	376	350	396	378	387	382	379	372	389	374	369	355	370	382	371	380	373	380	380	386	374	395	369	366	369	361	245	386	75	384	341	59	364	358	375	386	366	368	380	376	380	366	378	378	378	386	71	371
ERR161284_2000	63	33	183	221	40	53	54	46	34	51	41	31	184	35	44	35	37	38	45	46	55	31	220	36	26	30	55	154	53	341	53	169	343	205	192	40	57	27	27	47	36	42	17	35	43	39	47	361	34
B1041-PB_2011	82	52	195	234	51	56	65	65	37	74	44	50	196	38	63	46	56	49	56	57	66	50	233	47	29	33	73	160	64	348	72	181	350	217	204	51	76	38	46	58	55	61	36	54	62	58	66	368	37
ERR161281_2011	91	61	211	248	68	81	82	74	62	83	69	59	212	63	72	63	65	66	73	74	83	59	247	64	54	58	69	174	81	357	81	197	359	233	220	68	84	55	55	75	64	69	45	63	71	49	47	377	62
ERR161282_2011	92	62	211	249	69	82	83	75	63	84	70	60	212	64	73	64	66	67	74	75	84	60	248	65	55	59	70	174	82	358	82	197	360	233	220	69	85	56	56	76	65	70	46	64	72	50	48	378	63
B1137-PB_2011	99	70	214	251	67	82	83	82	63	92	70	68	215	64	81	64	74	67	34	31	40	68	250	63	55	59	91	175	38	362	90	200	364	236	223	69	94	56	64	32	73	79	54	72	80	76	84	382	63
ERR161280_2011	95	65	202	245	64	77	76	78	58	87	65	63	203	59	76	59	69	62	69	70	79	63	244	60	50	54	82	170	77	354	85	188	358	224	209	64	89	51	59	71	68	74	49	67	75	71	79	376	58
[truncated: 72 more columns]

## Sheet: S4.PacBio assembly metrics
Supplementary Table S4. PacBio sequence and assembly data for Swedish strain collection
ID	Polished contigs	Adapter Dimers (0-10bp)	Short Inserts (11-100bp)	Number of Bases	Number of Reads	N50 Read Length	Mean Read Length	Mean Read Score	Mapped Reads	BioSampleAccession NCBI	Mapped Read Length of Insert	Average Reference Length	Average Reference Bases Called	Average Reference Consensus Concordance	Average Reference Coverage	Length of chromosome (bp)	Length plasmid CTX	Length 2nd resistance plasmid
C0020-PB_2013	5	0.01%	0.01%	1052930357	91718	15864	11480	0.84	82936	SAMN10839615	5660	1081732	100.0%	99.97%	129.28	4191018	126263	127942
B1117-PB_2011	7	0	0	371246140	40859	13790	9086	0.85	37756	SAMN10839616	5830	764905	99.99%	99.98%	57.18	4275127	99132	126052
C0101-PB_2013	9	0.01%	0.01%	953514342	81776	17123	11660	0.85	76793	SAMN10839617	6517	625901	99.99%	99.98%	133.29	5078546	127640	161212
C0130-PB_2013	4	0.01%	0.01%	1090946773	92478	17137	11796	0.85	86628	SAMN10839618	6153	1318879	100.0%	99.99%	160.6	4936520	127016	122608
B1439-PB_2012	2	0.01%	0	1104112371	103133	14255	10705	0.85	93860	SAMN10839619	7143	2553008	100.0%	99.99%	161.0	5008506	97509	None
B1483-PB_2012	5	0.01%	0	910381224	92412	13764	9851	0.85	87148	SAMN10839620	5957	1044305	99.96%	99.99%	138.92	5034285	150200	None
B1522-PB_2012	3	0.01%	0.01%	1061933638	91140	16769	11651	0.85	86247	SAMN10839621	6132	1743527	100.0%	99.99%	162.6	5077369	147258	None
B1137-PB_2011	23	0.01%	0.01%	1080310767	91215	16884	11843	0.85	85035	SAMN10839622	6243	234577	100.0%	99.98%	152.36	3781965 and 1269600 (over 2 contigs)	148781	None
B1041-PB_2011	17	0	0	890611465	71338	17994	12484	0.85	66236	SAMN10839623	6284	319541	100.0%	99.95%	124.24	5104013	98476	None
B1360-PB_2012	6	0.01%	0.01%	1224687396	94964	19249	12896	0.85	87744	SAMN10839624	6346	897003	99.81%	99.98%	168.23	5104578	57863	98340
C0014-PB_2012	14	0.01%	0.01%	1274758237	99338	18203	12832	0.85	90917	SAMN10839625	6355	389543	100.0%	99.97%	163.89	4526921	21696	None
C0064-PB_2013	7	0.01%	0.01%	1244400079	96091	19573	19573	0.86	90561	SAMN10839626	6314	763200	100.0%	99.99%	183.71	5076173	123199	None
C0107-PB_2013	2	0	0	649902136	45175	21445	14386	0.85	42818	SAMN10839627	8497	2700688	100.0%	99.98%	105.49	5219194	182182	None
C0114-PB_2013	2	0	0	581902704	41905	21302	13886	0.85	39912	SAMN10839628	7323	1740719	100.0%	99.98%	97.87	5072810	122998	None
C0129-PB_2013	4	0	0	495634605	35911	20831	13801	0.85	34244	SAMN10839629	7790	1321724	100.0%	99.99%	83.48	5093271	155015	None
C0134-PB_2013	7	0.01%	0.01%	852114246	68649	18132	12412	0.86	65891	SAMN10839630	6364	802539	100.0%	100.0%	128.29	5309281	No ctx-m plasmid	None
B1017-PB_2011	14	0	0	738937529	73867	14597	10003	0.86	69383	SAMN10839631	6030	397523	100.0%	99.99%	108.57	5181921	12598	126431
B1033-PB_2012	7	0	0	791270538	92746	11967	8531	0.85	84721	SAMN10839632	5221	787319	100.0%	99.98%	103.36	5232668	No ctx-m plasmid	183208
B1118-PB_2011	4	0.01%	0	893375006	92486	13568	9659	0.85	85075	SAMN10839633	5445	1347926	100.0%	99.97%	119.5	5157184	No ctx-m plasmid	None
B1131-PB_2011	5	0	0.01%	940223756	94936	14056	9903	0.86	87527	SAMN10839634	5467	1115150	100.0%	99.99%	120.42	5296718	71989	None
B1194-PB_2012	6	0.01%	0	1227696380	95461	18142	12860	0.85	87110	SAMN10839635	6428	913463	100.0%	99.99%	154.78	5198973	115461	None
B1212-PB_2012	8	0	0.01%	1314377308	101885	18229	12900	0.85	92407	SAMN10839636	6159	665001	99.97%	99.99%	166.57	4620610	138624	None
B1250-PB_2011	7	0.01%	0.01%	1089189812	88192	18870	12350	0.86	82831	SAMN10839637	5801	771939	99.98%	99.99%	155.34	4602891	95572	107436
B1316-PB_2011	4	0	0	1028227976	89474	16651	11491	0.86	84124	SAMN10839638	6199	1319931	100.0%	100.0%	150.88	5133307	101922	None
B1320-PB_2011	3	0	0	816789408	72428	16475	11277	0.86	68646	SAMN10839639	6638	1753150	100.0%	100.0%	127.06	5130061	97958	None
B1323-PB_2011	2	0.01%	0.01%	1049329550	83602	18457	12551	0.86	78822	SAMN10839640	6726	2621202	100.0%	99.99%	160.66	5142519	99884	None
B1351-PB_2012	7	0	0	875687811	71982	17699	12165	0.86	67286	SAMN10839641	6372	763097	100.0%	99.99%	127.02	5104689	142813	None
B1370-PB_2012	4	0	0	927083391	79178	16912	11708	0.86	74388	SAMN10839642	6439	1411299	100.0%	99.99%	130.6	5416524	180962	None
B1527-PB_2012	5	0.01%	0	943087445	80327	17694	11740	0.86	75675	SAMN10839643	6105	1065585	99.99%	99.99%	141.97	5093380	157978	None
								=

## Sheet: S5.Clade A_TC
Supplementary Table S5. Comparison information for transmission cluster plasmids in clade A with CTX-M-15
ID	Aligned Bases	Reference bases	% Aligned Bases
C0020-PB_2013_plasm	103373	111741	92.51
C0101-PB_2013_plasm	111737	111741	99.99
C0130-PB_2013_plasm	100799	111741	90.21
B1117-PB_2013_plasm	2957	111741	2.65
ERR161236_2007	3806	111741	3.41
SNP distance matrix
snp-dists 0.6	C0020-PB_2013_plasm	C0101-PB_2013_plasm	C0130-PB_2013_plasm	Reference_pECOH89
C0020-PB_2013_plasm	0	1601	720	1601
C0101-PB_2013_plasm	1601	0	1576	0
C0130-PB_2013_plasm	720	1576	0	1576
Reference_pECOH89	1601	0	1576	0
SNP position and nucleotide from 1945 bp alignment
CHR	POS	Reference	C0020-PB_2013_plasm	C0101-PB_2013_plasm	C0130-PB_2013_plasm
NC_023916.1	142	T	T	T	C
NC_023916.1	613	G	T	G	T
NC_023916.1	862	T	C	T	T
NC_023916.1	1009	G	A	G	G
NC_023916.1	1611	T	T	T	G
NC_023916.1	1671	C	A	C	A
NC_023916.1	1719	T	G	T	G
NC_023916.1	1738	G	G	G	T
NC_023916.1	1753	T	C	T	T
NC_023916.1	1794	G	T	G	G
NC_023916.1	1798	A	G	A	G
NC_023916.1	1823	A	G	A	G
NC_023916.1	1876	A	A	A	T
NC_023916.1	1910	C	C	C	T
NC_023916.1	2063	T	G	T	G
NC_023916.1	2110	T	C	T	C
NC_023916.1	2230	G	A	G	A
NC_023916.1	2254	T	C	T	C
NC_023916.1	2258	C	A	C	C
NC_023916.1	2340	C	C	C	T
NC_023916.1	2413	G	G	G	A
NC_023916.1	2436	C	C	C	T
NC_023916.1	2772	A	G	A	A
NC_023916.1	3196	C	T	C	C
NC_023916.1	3244	G	A	G	G
NC_023916.1	3270	G	T	G	G
NC_023916.1	3274	T	C	T	T
NC_023916.1	3282	A	G	A	A
NC_023916.1	3286	G	A	G	G
NC_023916.1	3287	G	T	G	G
NC_023916.1	3295	T	G	T	T
NC_023916.1	3341	C	T	C	C
NC_023916.1	3348	C	A	C	A
NC_023916.1	3377	A	G	A	G
NC_023916.1	3406	A	A	A	T
NC_023916.1	3411	T	T	T	C
NC_023916.1	3415	G	A	G	G
NC_023916.1	3424	T	A	T	T
NC_023916.1	3427	T	C	T	T
NC_023916.1	3431	A	T	A	A
NC_023916.1	6621	T	T	T	G
NC_023916.1	6687	C	C	C	T
NC_023916.1	6720	A	G	A	A
NC_023916.1	6825	A	G	A	A
NC_023916.1	6852	G	A	G	A
NC_023916.1	6879	C	T	C	C
NC_023916.1	6909	G	A	G	G
NC_023916.1	7095	T	T	T	C
NC_023916.1	7208	A	A	A	G
NC_023916.1	7481	G	G	G	C
NC_023916.1	8042	G	A	G	G
NC_023916.1	8153	T	T	T	C
NC_023916.1	8270	G	A	G	A
NC_023916.1	8300	T	A	T	A
NC_023916.1	8336	G	A	G	A
NC_023916.1	8378	G	A	G	G
NC_023916.1	8383	G	A	G	G
NC_023916.1	8384	G	A	G	G
NC_023916.1	8420	T	C	T	T
NC_023916.1	8456	T	C	T	T
NC_023916.1	8459	A	T	A	A
NC_023916.1	8471	C	T	C	C
NC_023916.1	8477	T	C	T	T
NC_023916.1	8480	C	T	C	T
NC_023916.1	8483	A	C	A	A
NC_023916.1	8485	G	A	G	G
NC_023916.1	8486	G	A	G	G
NC_023916.1	8489	C	G	C	C
NC_023916.1	8498	T	C	T	T
NC_023916.1	8501	A	G	A	A
NC_023916.1	8507	A	T	A	A
NC_023916.1	8510	A	C	A	A
NC_023916.1	8561	G	A	G	A
NC_023916.1	8752	A	G	A	G
NC_023916.1	8845	C	T	C	T
NC_023916.1	8896	C	C	C	T
NC_023916.1	8913	T	C	T	C
NC_023916.1	8914	G	A	G	A
NC_023916.1	8935	A	A	A	G
NC_023916.1	9240	G	G	G	A
NC_023916.1	9393	C	C	C	T
NC_023916.1	9520	G	A	G	A
NC_023916.1	9530	C	G	C	G
NC_023916.1	9534	C	A	C	A
NC_023916.1	9539	G	T	G	T
NC_023916.1	9542	A	C	A	C
NC_023916.1	10019	T	C	T	C
NC_023916.1	10065	G	T	G	T
NC_023916.1	10079	A	G	A	G
NC_023916.1	10086	C	T	C	T
NC_023916.1	10155	C	T	C	T
NC_023916.1	10158	T	G	T	G
NC_023916.1	10161	G	A	G	A
NC_023916.1	10164	C	A	C	A
NC_023916.1	10170	T	A	T	A
NC_023916.1	10179	C	A	C	A
NC_023916.1	10185	T	A	T	A
NC_023916.1	10188	T	C	T	C
NC_023916.1	10191	T	C	T	C
NC_023916.1	10380	G	A	G	A
NC_023916.1	10638	T	C	T	C
NC_023916.1	11015	A	G	A	G
NC_023916.1	11089	T	A	T	T
NC_023916.1	11104	T	C	T	C
NC_023916.1	11258	G	T	G	G
NC_023916.1	11394	T	C	T	C
NC_023916.1	11418	G	A	G	A
NC_023916.1	11436	T	C	T	C
NC_023916.1	11442	C	T	C	T
NC_023916.1	11445	C	A	C	A
NC_023916.1	11472	T	C	T	C
NC_023916.1	11528	C	T	C	T
NC_023916.1	11547	A	T	A	T
NC_023916.1	11549	C	T	C	T
NC_023916.1	11559	T	C	T	C
NC_023916.1	11562	G	A	G	A
NC_023916.1	11581	A	G	A	G
NC_023916.1	11587	G	A	G	A
NC_023916.1	11594	T	G	T	G
NC_023916.1	11598	C	T	C	T
NC_023916.1	11600	T	C	T	C
NC_023916.1	11603	A	G	A	G
NC_023916.1	11612	G	A	G	A
NC_023916.1	11613	G	T	G	T
NC_023916.1	11614	G	A	G	A
NC_023916.1	11627	G	A	G	A
NC_023916.1	11640	T	A	T	A
NC_023916.1	11642	T	A	T	A
NC_023916.1	11643	A	G	A	G
NC_023916.1	11644	T	A	T	A
NC_023916.1	11666	T	A	T	A
NC_023916.1	11690	C	C	C	T
NC_023916.1	11837	C	C	C	A
NC_023916.1	11838	C	C	C	A
NC_023916.1	11850	G	A	G	G
NC_023916.1	11874	A	G	A	A
NC_023916.1	11898	T	C	T	C
NC_023916.1	11938	C	T	C	T
NC_023916.1	11940	T	C	T	T
NC_023916.1	11955	A	C	A	A
NC_023916.1	11961	C	T	C	C
NC_023916.1	11970	G	G	G	A
NC_023916.1	11997	T	C	T	T
NC_023916.1	12003	T	C	T	T
NC_023916.1	12015	T	C	T	T
NC_023916.1	12030	G	A	G	G
NC_023916.1	12189	T	C	T	C
NC_023916.1	12252	A	G	A	G
NC_023916.1	12292	G	T	G	T
NC_023916.1	12477	C	T	C	C
NC_023916.1	12492	T	G	T	G
NC_023916.1	12582	G	A	G	A
NC_023916.1	12654	A	G	A	A
NC_023916.1	12660	T	C	T	T
NC_023916.1	12750	T	C	T	C
NC_023916.1	12848	G	A	G	A
NC_023916.1	13010	T	C	T	C
NC_023916.1	13011	C	T	C	T
NC_023916.1	13014	C	T	C	T
NC_023916.1	13017	A	G	A	G
NC_023916.1	13062	G	A	G	A
NC_023916.1	13122	C	T	C	T
NC_023916.1	13179	G	T	G	T
NC_023916.1	13209	T	C	T	C
NC_023916.1	13239	T	C	T	C
NC_023916.1	13245	G	A	G	A
NC_023916.1	13248	G	A	G	A
NC_023916.1	13391	T	C	T	C
NC_023916.1	13425	A	T	A	T
NC_023916.1	13467	G	A	G	A
NC_023916.1	13470	A	G	A	A
NC_023916.1	13473	C	T	C	T
NC_023916.1	13548	C	T	C	T
NC_023916.1	13710	T	C	T	T
NC_023916.1	13746	T	C	T	T
NC_023916.1	13797	G	A	G	G
NC_023916.1	14055	A	A	A	G
NC_023916.1	14058	G	G	G	A
NC_023916.1	14076	A	A	A	G
NC_023916.1	14079	A	A	A	G
NC_023916.1	14097	C	C	C	T
NC_023916.1	14199	T	G	T	T
NC_023916.1	14265	T	C	T	T
NC_023916.1	14283	G	T	G	G
NC_023916.1	14295	T	C	T	T
NC_023916.1	14301	C	T	C	T
NC_023916.1	14336	T	T	T	A
NC_023916.1	14337	A	A	A	G
NC_023916.1	14387	T	C	T	C
NC_023916.1	14421	G	G	G	A
NC_023916.1	14432	C	C	C	T
NC_023916.1	14484	T	G	T	T
NC_023916.1	14562	T	C	T	T
NC_023916.1	14579	G	A	G	G
NC_023916.1	14589	T	G	T	G
NC_023916.1	14601	T	C	T	T
NC_023916.1	14649	G	A	G	A
NC_023916.1	14667	C	T	C	C
NC_023916.1	14670	G	A	G	G
NC_023916.1	14687	A	T	A	A
NC_023916.1	14692	G	A	G	A
NC_023916.1	14742	G	A	G	G
NC_023916.1	14833	A	G	A	A
NC_023916.1	14867	G	T	G	G
NC_023916.1	14907	C	T	C	C
NC_023916.1	15282	G	A	G	G
NC_023916.1	15308	T	T	T	C
NC_023916.1	15876	C	T	C	C
NC_023916.1	16308	A	G	A	G
NC_023916.1	16646	C	T	C	T
NC_023916.1	16650	T	C	T	T
NC_023916.1	16652	A	T	A	T
NC_023916.1	16653	C	C	C	A
NC_023916.1	16664	G	A	G	G
NC_023916.1	16675	A	A	A	G
NC_023916.1	16689	A	G	A	G
NC_023916.1	16697	C	T	C	T
NC_023916.1	16823	G	A	G	A
NC_023916.1	16853	C	T	C	T
NC_023916.1	16904	G	A	G	A
NC_023916.1	16936	A	T	A	T
NC_023916.1	17049	G	A	G	A
NC_023916.1	17051	T	C	T	C
NC_023916.1	17111	T	C	T	C
NC_023916.1	17116	T	C	T	C
NC_023916.1	17135	T	C	T	C
NC_023916.1	17147	G	A	G	A
NC_023916.1	17198	T	G	T	G
NC_023916.1	17231	T	C	T	C
NC_023916.1	17233	G	G	G	A
NC_023916.1	17236	T	T	T	G
NC_023916.1	17237	T	A	T	T
NC_023916.1	17244	T	A	T	A
NC_023916.1	17245	C	T	C	T
NC_023916.1	17246	G	A	G	A
NC_023916.1	17261	C	T	C	T
NC_023916.1	17284	T	C	T	C
NC_023916.1	17331	T	G	T	T
NC_023916.1	17344	T	C	T	C
NC_023916.1	17360	T	A	T	A
NC_023916.1	17390	A	C	A	C
NC_023916.1	17426	A	T	A	T
NC_023916.1	17429	T	C	T	C
NC_023916.1	17471	G	A	G	A
NC_023916.1	17498	T	C	T	C
NC_023916.1	17525	A	G	A	G
NC_023916.1	17543	A	T	A	T
NC_023916.1	17546	T	C	T	C
NC_023916.1	17693	C	A	C	A
NC_023916.1	17726	C	T	C	T
NC_023916.1	17737	A	G	A	G
NC_023916.1	17780	A	G	A	G
NC_023916.1	17783	G	A	G	A
NC_023916.1	17806	A	T	A	T
NC_023916.1	17827	T	C	T	C
NC_023916.1	17831	A	T	A	T
NC_023916.1	17862	C	T	C	T
NC_023916.1	17877	A	T	A	T
NC_023916.1	17939	A	A	A	G
NC_023916.1	17962	G	A	G	G
NC_023916.1	17969	G	A	G	A
NC_023916.1	17983	T	T	T	C
NC_023916.1	17989	A	G	A	A
NC_023916.1	17996	A	G	A	A
NC_023916.1	18006	G	A	G	G
NC_023916.1	18007	C	C	C	A
NC_023916.1	18100	C	C	C	T
NC_023916.1	18257	A	A	A	G
NC_023916.1	18259	A	G	A	A
NC_023916.1	18398	T	G	T	T
NC_023916.1	18455	A	A	A	C
NC_023916.1	18924	A	C	A	C
NC_023916.1	18932	G	A	G	A
NC_023916.1	19162	G	A	G	A
NC_023916.1	19199	G	A	G	A
NC_023916.1	19279	G	T	G	G
NC_023916.1	19361	C	A	C	A
NC_023916.1	19370	T	C	T	C
NC_023916.1	19400	C	T	C	T
NC_023916.1	19419	T	C	T	C
NC_023916.1	19442	C	T	C	T
NC_023916.1	19451	G	A	G	A
NC_023916.1	19459	A	G	A	G
NC_023916.1	19461	A	C	A	C
NC_023916.1	19462	C	T	C	T
NC_023916.1	19463	A	T	A	T
NC_023916.1	19469	G	T	G	T
NC_023916.1	19478	C	T	C	T
NC_023916.1	19505	C	T	C	T
NC_023916.1	19542	C	T	C	T
NC_023916.1	19553	A	G	A	G
NC_023916.1	19559	C	T	C	T
NC_023916.1	19607	C	T	C	T
NC_023916.1	19640	T	C	T	C
NC_023916.1	19791	A	G	A	G
NC_023916.1	19905	C	C	C	T
NC_023916.1	19941	A	G	A	G
NC_023916.1	19971	T	T	T	C
NC_023916.1	20001	A	A	A	G
NC_023916.1	20049	A	A	A	G
NC_023916.1	20137	T	T	T	C
NC_023916.1	20145	A	G	A	G
NC_023916.1	20166	A	G	A	A
NC_023916.1	20169	A	T	A	T
NC_023916.1	20183	A	T	A	T
NC_023916.1	20196	A	C	A	C
NC_023916.1	20208	G	T	G	G
NC_023916.1	20211	A	T	A	A
NC_023916.1	20214	T	C	T	T
NC_023916.1	20220	C	T	C	C
NC_023916.1	20301	G	T	G	G
NC_023916.1	20313	T	C	T	C
NC_023916.1	20316	C	T	C	C
NC_023916.1	20337	A	T	A	A
NC_023916.1	20340	A	G	A	G
NC_023916.1	20442	A	T	A	T
NC_023916.1	20555	G	A	G	G
NC_023916.1	20562	T	A	T	T
NC_023916.1	20580	C	A	C	C
NC_023916.1	20616	G	A	G	G
NC_023916.1	20676	G	G	G	T
NC_023916.1	20739	G	A	G	G
NC_023916.1	20745	G	C	G	C
NC_023916.1	20790	T	A	T	A
NC_023916.1	20872	G	T	G	T
NC_023916.1	20943	G	C	G	G
NC_023916.1	20944	C	T	C	T
NC_023916.1	21008	T	C	T	C
NC_023916.1	21042	A	T	A	T
NC_023916.1	21054	A	T	A	T
NC_023916.1	21114	C	T	C	T
NC_023916.1	21271	G	A	G	A
NC_023916.1	22411	G	A	G	A
NC_023916.1	22422	T	G	T	G
NC_023916.1	22529	G	T	G	T
NC_023916.1	22530	A	G	A	G
NC_023916.1	22532	T	G	T	G
NC_023916.1	22615	C	T	C	T
NC_023916.1	22962	A	T	A	T
NC_023916.1	22992	T	C	T	C
NC_023916.1	23002	G	A	G	A
NC_023916.1	23004	C	A	C	A
NC_023916.1	23005	A	T	A	T
NC_023916.1	23006	T	C	T	C
NC_023916.1	23007	T	C	T	C
NC_023916.1	23008	C	T	C	T
NC_023916.1	23017	A	G	A	G
NC_023916.1	23018	A	G	A	G
NC_023916.1	23020	G	A	G	A
NC_023916.1	23021	A	G	A	G
NC_023916.1	23022	C	G	C	G
NC_023916.1	23023	T	C	T	C
NC_023916.1	23089	C	A	C	A
NC_023916.1	23333	C	T	C	C
NC_023916.1	23375	T	C	T	C
NC_023916.1	23442	A	C	A	C
NC_023916.1	23752	T	C	T	C
NC_023916.1	23892	G	A	G	A
NC_023916.1	23990	T	A	T	A
NC_023916.1	23992	G	A	G	A
NC_023916.1	23994	A	G	A	G
NC_023916.1	24052	G	A	G	A
NC_023916.1	24076	C	T	C	T
NC_023916.1	24133	A	G	A	G
NC_023916.1	24184	A	C	A	C
NC_023916.1	24265	G	T	G	G
NC_023916.1	24292	C	T	C	T
NC_023916.1	24294	A	C	A	C
NC_023916.1	24401	A	T	A	A
NC_023916.1	24407	T	C	T	C
NC_023916.1	24509	G	A	G	A
NC_023916.1	24539	T	C	T	C
NC_023916.1	24605	T	G	T	G
NC_023916.1	24623	T	C	T	C
NC_023916.1	24673	G	T	G	T
NC_023916.1	24724	A	G	A	G
NC_023916.1	24730	C	T	C	T
NC_023916.1	24796	G	A	G	A
NC_023916.1	24832	A	G	A	G
NC_023916.1	24835	C	G	C	G
NC_023916.1	24838	A	G	A	G
NC_023916.1	24850	G	A	G	A
NC_023916.1	24871	C	T	C	T
NC_023916.1	24893	C	G	C	G
NC_023916.1	25027	T	C	T	C
NC_023916.1	25054	A	G	A	G
NC_023916.1	25104	C	T	C	T
NC_023916.1	25129	A	G	A	G
NC_023916.1	25309	T	A	T	A
NC_023916.1	25369	G	T	G	T
NC_023916.1	25380	A	G	A	G
NC_023916.1	25554	G	G	G	T
NC_023916.1	25729	C	T	C	T
NC_023916.1	25785	C	T	C	T
NC_023916.1	25803	T	C	T	C
NC_023916.1	25870	T	C	T	T
NC_023916.1	25873	A	G	A	A
NC_023916.1	25888	G	G	G	T
NC_023916.1	25978	G	A	G	A
NC_023916.1	26072	C	T	C	T
NC_023916.1	26092	C	T	C	T
NC_023916.1	26097	C	A	C	C
NC_023916.1	26123	T	A	T	A
NC_023916.1	26166	T	C	T	C
NC_023916.1	26167	G	A	G	G
NC_023916.1	26250	A	G	A	G
NC_023916.1	26274	A	T	A	T
NC_023916.1	26331	A	G	A	G
NC_023916.1	26391	G	A	G	A
NC_023916.1	26409	A	G	A	G
NC_023916.1	26438	T	C	T	T
NC_023916.1	26447	A	T	A	A
NC_023916.1	26460	G	A	G	G
NC_023916.1	26471	A	G	A	A
NC_023916.1	26492	A	G	A	A
NC_023916.1	26494	A	G	A	A
NC_023916.1	26496	T	G	T	T
NC_023916.1	26502	C	A	C	C
NC_023916.1	26538	C	T	C	C
NC_023916.1	26554	A	G	A	G
NC_023916.1	26558	G	G	G	A
NC_023916.1	26607	T	C	T	C
NC_023916.1	26608	A	T	A	T
NC_023916.1	26640	T	C	T	T
NC_023916.1	26646	C	A	C	C
NC_023916.1	26653	T	T	T	C
NC_023916.1	26674	A	T	A	T
NC_023916.1	26683	C	A	C	A
NC_023916.1	26691	C	T	C	T
NC_023916.1	26704	A	C	A	C
NC_023916.1	26728	A	G	A	G
NC_023916.1	26731	C	G	C	G
NC_023916.1	26743	G	A	G	A
NC_023916.1	26746	T	C	T	C
NC_023916.1	26774	C	T	C	T
NC_023916.1	26775	T	C	T	C
NC_023916.1	26793	T	G	T	G
NC_023916.1	26797	A	G	A	G
NC_023916.1	26809	A	A	A	G
NC_023916.1	26813	T	T	T	G
NC_023916.1	26824	G	A	G	G
NC_023916.1	26993	C	C	C	T
NC_023916.1	27001	A	A	A	C
NC_023916.1	27003	G	G	G	T
NC_023916.1	27010	T	T	T	C
NC_023916.1	27029	T	C	T	C
NC_023916.1	27031	G	G	G	A
NC_023916.1	27033	G	G	G	T
NC_023916.1	27073	C	T	C	C
NC_023916.1	27091	G	A	G	A
NC_023916.1	27092	T	C	T	C
NC_023916.1	27108	C	T	C	T
NC_023916.1	27112	T	C	T	C
NC_023916.1	27124	C	T	C	T
NC_023916.1	27126	A	G	A	G
NC_023916.1	27130	T	C	T	C
NC_023916.1	27146	T	A	T	A
NC_023916.1	27150	T	A	T	A
NC_023916.1	27156	C	T	C	T
NC_023916.1	27157	A	G	A	G
NC_023916.1	27168	T	C	T	C
NC_023916.1	27178	A	T	A	T
NC_023916.1	27181	G	T	G	T
NC_023916.1	27184	G	C	G	G
NC_023916.1	27187	C	T	C	T
NC_023916.1	27191	C	T	C	T
NC_023916.1	27205	T	T	T	C
NC_023916.1	27209	C	T	C	T
NC_023916.1	27212	A	C	A	C
NC_023916.1	27213	C	T	C	T
NC_023916.1	27232	T	A	T	A
NC_023916.1	27250	A	G	A	G
NC_023916.1	27256	C	T	C	T
NC_023916.1	29302	T	T	T	G
NC_023916.1	29314	G	A	G	A
NC_023916.1	29323	T	C	T	C
NC_023916.1	29328	T	C	T	C
NC_023916.1	29332	C	G	C	G
NC_023916.1	29374	A	C	A	A
NC_023916.1	29380	T	G	T	G
NC_023916.1	29428	T	T	T	C
NC_023916.1	29436	T	C	T	C
NC_023916.1	29488	G	A	G	A
NC_023916.1	29566	G	A	G	A
NC_023916.1	29605	C	A	C	A
NC_023916.1	29662	C	T	C	T
NC_023916.1	29683	A	G	A	G
NC_023916.1	29755	G	C	G	C
NC_023916.1	29785	T	A	T	A
NC_023916.1	29818	T	C	T	C
NC_023916.1	29836	G	T	G	T
NC_023916.1	29914	C	A	C	A
NC_023916.1	29917	T	C	T	C
NC_023916.1	29935	G	T	G	T
NC_023916.1	29944	T	C	T	C
NC_023916.1	29945	C	T	C	C
NC_023916.1	29976	T	G	T	G
NC_023916.1	29994	T	C	T	C
NC_023916.1	29998	T	C	T	C
NC_023916.1	30004	A	G	A	G
NC_023916.1	30031	T	C	T	C
NC_023916.1	30041	A	C	A	C
NC_023916.1	30043	C	T	C	T
NC_023916.1	30052	A	G	A	G
NC_023916.1	30073	C	G	C	G
NC_023916.1	30085	A	G	A	G
NC_023916.1	30088	T	C	T	C
NC_023916.1	30091	T	A	T	A
NC_023916.1	30094	T	C	T	C
NC_023916.1	30100	A	G	A	G
NC_023916.1	30106	G	A	G	A
NC_023916.1	30109	G	A	G	A
NC_023916.1	30118	A	G	A	G
NC_023916.1	30127	C	G	C	G
NC_023916.1	30130	A	G	A	A
NC_023916.1	30172	G	G	G	A
NC_023916.1	30203	C	C	C	T
NC_023916.1	30213	C	T	C	T
NC_023916.1	30226	G	A	G	A
NC_023916.1	30229	C	T	C	T
NC_023916.1	30237	T	C	T	C
NC_023916.1	30432	C	T	C	T
NC_023916.1	30544	A	G	A	G
NC_023916.1	30572	A	G	A	G
NC_023916.1	30691	T	C	T	C
NC_023916.1	30697	C	T	C	T
NC_023916.1	30706	A	C	A	C
NC_023916.1	30835	C	T	C	T
NC_023916.1	30844	A	G	A	G
NC_023916.1	30871	A	G	A	G
NC_023916.1	30877	G	A	G	A
NC_023916.1	30913	A	C	A	C
NC_023916.1	31003	C	T	C	T
NC_023916.1	31165	A	G	A	G
NC_023916.1	31171	C	T	C	T
NC_023916.1	31216	T	A	T	A
NC_023916.1	31225	G	A	G	A
NC_023916.1	31234	C	T	C	T
NC_023916.1	31323	T	A	T	A
NC_023916.1	31657	T	C	T	C
NC_023916.1	31954	T	G	T	G
NC_023916.1	31960	G	A	G	G
NC_023916.1	32043	G	A	G	G
NC_023916.1	32104	G	A	G	A
NC_023916.1	32115	C	T	C	T
NC_023916.1	32119	C	T	C	T
NC_023916.1	32332	A	G	A	G
NC_023916.1	32401	G	A	G	A
NC_023916.1	32413	A	G	A	G
NC_023916.1	32440	A	G	A	G
NC_023916.1	32443	C	G	C	G
NC_023916.1	32455	G	A	G	A
NC_023916.1	32461	G	A	G	A
NC_023916.1	32488	A	G	A	G
NC_023916.1	32585	T	C	T	C
NC_023916.1	32651	G	A	G	A
NC_023916.1	32664	C	G	C	G
NC_023916.1	32699	T	C	T	T
NC_023916.1	33583	C	T	C	T
NC_023916.1	33589	T	G	T	G
NC_023916.1	33628	T	G	T	G
NC_023916.1	33634	T	C	T	C
NC_023916.1	33640	G	A	G	A
NC_023916.1	33643	A	C	A	C
NC_023916.1	33645	G	A	G	A
NC_023916.1	33703	G	T	G	T
NC_023916.1	33721	G	A	G	A
NC_023916.1	33727	T	C	T	C
NC_023916.1	33781	T	C	T	C
NC_023916.1	34200	A	G	A	G
NC_023916.1	34224	A	G	A	G
NC_023916.1	34233	C	T	C	T
NC_023916.1	34235	G	A	G	A
NC_023916.1	34263	A	C	A	C
NC_023916.1	34284	G	A	G	A
NC_023916.1	34320	A	G	A	G
NC_023916.1	34679	C	T	C	T
NC_023916.1	34692	T	T	T	A
NC_023916.1	34697	A	A	A	G
NC_023916.1	35987	A	G	A	G
NC_023916.1	36242	G	A	G	A
NC_023916.1	36471	C	A	C	A
NC_023916.1	36685	T	C	T	C
NC_023916.1	36706	T	C	T	C
NC_023916.1	36790	G	A	G	A
NC_023916.1	36859	A	G	A	G
NC_023916.1	36865	C	G	C	G
NC_023916.1	36874	A	G	A	G
NC_023916.1	36988	G	A	G	A
NC_023916.1	37260	T	C	T	C
NC_023916.1	37298	A	G	A	G
NC_023916.1	37349	G	T	G	T
NC_023916.1	37493	A	G	A	G
NC_023916.1	37571	A	G	A	G
NC_023916.1	37643	G	A	G	A
NC_023916.1	37669	G	C	G	C
NC_023916.1	37672	C	T	C	T
NC_023916.1	37799	C	T	C	T
NC_023916.1	37884	G	A	G	A
NC_023916.1	37938	A	G	A	A
NC_023916.1	37977	A	C	A	C
NC_023916.1	38028	C	T	C	T
NC_023916.1	38046	C	A	C	A
NC_023916.1	38058	T	C	T	T
NC_023916.1	38082	C	A	C	A
NC_023916.1	38109	A	G	A	G
NC_023916.1	38355	C	A	C	A
NC_023916.1	38381	G	T	G	T
NC_023916.1	38585	T	C	T	C
NC_023916.1	38707	C	T	C	T
NC_023916.1	38794	T	C	T	C
NC_023916.1	39158	T	C	T	C
NC_023916.1	39193	G	G	G	A
NC_023916.1	39289	T	C	T	C
NC_023916.1	39355	T	C	T	C
NC_023916.1	39371	A	G	A	G
NC_023916.1	39401	A	T	A	T
NC_023916.1	39464	T	G	T	G
NC_023916.1	39485	A	G	A	G
NC_023916.1	39497	G	A	G	A
NC_023916.1	39564	T	C	T	C
NC_023916.1	39566	A	T	A	T
NC_023916.1	39570	G	T	G	T
NC_023916.1	39571	T	A	T	A
NC_023916.1	39580	T	G	T	G
NC_023916.1	39719	G	A	G	A
NC_023916.1	39740	A	G	A	G
NC_023916.1	39752	A	G	A	G
NC_023916.1	39761	A	C	A	C
NC_023916.1	39773	A	G	A	G
NC_023916.1	39782	A	T	A	T
NC_023916.1	39797	A	G	A	A
NC_023916.1	39806	A	G	A	G
NC_023916.1	39812	A	G	A	A
NC_023916.1	39875	G	A	G	A
NC_023916.1	39878	A	G	A	G
NC_023916.1	39884	G	A	G	A
NC_023916.1	39905	A	A	A	C
NC_023916.1	39926	T	G	T	T
NC_023916.1	39929	T	C	T	T
NC_023916.1	39947	A	G	A	A
NC_023916.1	39953	T	G	T	T
NC_023916.1	39959	A	C	A	A
NC_023916.1	40009	T	G	T	T
NC_023916.1	40020	C	T	C	C
NC_023916.1	40022	T	C	T	T
NC_023916.1	40023	C	G	C	C
NC_023916.1	40025	G	C	G	G
NC_023916.1	40028	G	A	G	G
NC_023916.1	40050	T	A	T	A
NC_023916.1	40112	C	T	C	T
NC_023916.1	40179	C	C	C	T
NC_023916.1	40181	A	G	A	A
NC_023916.1	40874	A	A	A	C
NC_023916.1	40949	G	A	G	A
NC_023916.1	40971	C	A	C	A
NC_023916.1	41009	T	G	T	G
NC_023916.1	41030	T	C	T	C
NC_023916.1	41035	T	A	T	A
NC_023916.1	41036	T	A	T	A
NC_023916.1	41039	G	A	G	A
NC_023916.1	41042	G	T	G	T
NC_023916.1	41044	T	A	T	A
NC_023916.1	41045	C	T	C	T
NC_023916.1	41051	A	T	A	T
NC_023916.1	41215	A	T	A	T
NC_023916.1	41251	T	G	T	G
NC_023916.1	41252	C	A	C	A
NC_023916.1	41270	T	C	T	C
NC_023916.1	41489	T	T	T	G
NC_023916.1	41495	A	A	A	C
NC_023916.1	41516	G	G	G	T
NC_023916.1	41542	T	T	T	C
NC_023916.1	41577	G	T	G	T
NC_023916.1	41600	C	A	C	A
NC_023916.1	41608	T	C	T	C
NC_023916.1	41633	G	A	G	A
NC_023916.1	41649	A	G	A	G
NC_023916.1	41652	A	G	A	G
NC_023916.1	41948	A	C	A	C
NC_023916.1	41966	T	C	T	C
NC_023916.1	42097	C	G	C	G
NC_023916.1	42116	T	A	T	A
NC_023916.1	42506	C	T	C	T
NC_023916.1	42507	G	T	G	T
NC_023916.1	42515	G	A	G	A
NC_023916.1	42519	C	G	C	G
NC_023916.1	42520	C	T	C	T
NC_023916.1	42521	G	T	G	T
NC_023916.1	42527	G	C	G	C
NC_023916.1	42529	T	C	T	C
NC_023916.1	42530	G	A	G	A
NC_023916.1	42531	G	C	G	C
NC_023916.1	42532	C	T	C	T
NC_023916.1	42533	C	T	C	T
NC_023916.1	42536	C	G	C	G
NC_023916.1	42539	G	A	G	A
NC_023916.1	42544	T	G	T	G
NC_023916.1	42551	C	T	C	T
NC_023916.1	42552	T	G	T	G
NC_023916.1	42554	T	C	T	C
NC_023916.1	42601	T	C	T	C
NC_023916.1	42613	C	T	C	T
NC_023916.1	42656	G	A	G	G
NC_023916.1	42788	A	C	A	C
NC_023916.1	42806	C	T	C	T
NC_023916.1	42842	T	C	T	C
NC_023916.1	42845	T	A	T	A
NC_023916.1	42932	G	A	G	A
NC_023916.1	43138	T	C	T	C
NC_023916.1	43154	A	G	A	G
NC_023916.1	43165	T	A	T	A
NC_023916.1	43166	G	A	G	A
NC_023916.1	43170	C	T	C	T
NC_023916.1	43174	T	C	T	C
NC_023916.1	43193	T	A	T	A
NC_023916.1	43194	A	T	A	T
NC_023916.1	43208	T	C	T	C
NC_023916.1	43214	A	C	A	C
NC_023916.1	43216	G	A	G	G
NC_023916.1	43233	G	A	G	A
NC_023916.1	43276	G	A	G	A
NC_023916.1	43281	G	A	G	A
NC_023916.1	43291	A	G	A	G
NC_023916.1	43294	C	G	C	G
NC_023916.1	43423	A	T	A	T
NC_023916.1	43465	G	T	G	T
NC_023916.1	43507	A	C	A	C
NC_023916.1	43513	C	A	C	A
NC_023916.1	43528	A	T	A	T
NC_023916.1	43531	G	C	G	C
NC_023916.1	43543	G	A	G	A
NC_023916.1	43561	A	G	A	G
NC_023916.1	43594	T	C	T	C
NC_023916.1	43683	C	T	C	T
NC_023916.1	43745	G	T	G	T
NC_023916.1	43759	T	G	T	G
NC_023916.1	44032	A	T	A	T
NC_023916.1	44062	T	C	T	C
NC_023916.1	44067	C	T	C	T
NC_023916.1	44097	A	T	A	T
NC_023916.1	44104	A	G	A	G
NC_023916.1	44107	G	A	G	A
NC_023916.1	44137	C	T	C	T
NC_023916.1	44212	C	T	C	C
NC_023916.1	44527	G	A	G	A
NC_023916.1	44703	A	C	A	C
NC_023916.1	44818	G	A	G	A
NC_023916.1	44899	A	T	A	T
NC_023916.1	44905	G	A	G	A
NC_023916.1	44920	T	C	T	C
NC_023916.1	44953	A	G	A	G
NC_023916.1	44959	G	A	G	A
NC_023916.1	45007	A	G	A	G
NC_023916.1	45100	G	A	G	A
NC_023916.1	45282	A	C	A	C
NC_023916.1	45697	G	T	G	T
NC_023916.1	45723	A	G	A	G
NC_023916.1	45748	C	T	C	T
NC_023916.1	45916	T	C	T	C
NC_023916.1	45967	A	G	A	G
NC_023916.1	45990	G	A	G	A
NC_023916.1	45997	T	C	T	C
NC_023916.1	46012	T	C	T	C
NC_023916.1	46042	C	A	C	A
NC_023916.1	46063	T	C	T	C
NC_023916.1	46087	C	T	C	T
NC_023916.1	46116	G	A	G	A
NC_023916.1	46129	C	A	C	A
NC_023916.1	46222	G	A	G	A
NC_023916.1	46276	T	C	T	C
NC_023916.1	46750	C	T	C	T
NC_023916.1	47116	T	C	T	C
NC_023916.1	47122	G	A	G	A
NC_023916.1	47191	C	T	C	T
NC_023916.1	47203	A	T	A	T
NC_023916.1	47224	T	G	T	G
NC_023916.1	47227	C	G	C	G
NC_023916.1	47230	G	A	G	A
NC_023916.1	47233	G	T	G	T
NC_023916.1	47260	T	G	T	G
NC_023916.1	47263	G	A	G	A
NC_023916.1	47287	A	G	A	G
NC_023916.1	47296	T	C	T	C
NC_023916.1	47313	T	G	T	G
NC_023916.1	47447	G	C	G	C
NC_023916.1	47659	A	G	A	G
NC_023916.1	47907	A	A	A	T
NC_023916.1	48012	G	A	G	A
NC_023916.1	48252	A	G	A	G
NC_023916.1	48270	G	T	G	T
NC_023916.1	48602	C	T	C	T
NC_023916.1	48626	A	T	A	T
NC_023916.1	48677	A	G	A	G
NC_023916.1	48695	T	C	T	C
NC_023916.1	48713	G	T	G	T
NC_023916.1	48731	T	C	T	C
NC_023916.1	48749	C	A	C	A
NC_023916.1	48752	T	C	T	C
NC_023916.1	48761	T	C	T	C
NC_023916.1	48767	T	A	T	A
NC_023916.1	48893	A	G	A	G
NC_023916.1	48917	G	A	G	A
NC_023916.1	49040	G	A	G	A
NC_023916.1	49060	A	C	A	C
NC_023916.1	49106	A	T	A	T
NC_023916.1	49109	A	G	A	G
NC_023916.1	49115	C	T	C	T
NC_023916.1	49130	C	T	C	T
NC_023916.1	49184	C	T	C	T
NC_023916.1	49223	A	C	A	C
NC_023916.1	49289	G	A	G	A
NC_023916.1	49326	C	T	C	T
NC_023916.1	49344	T	C	T	C
NC_023916.1	49362	A	T	A	T
NC_023916.1	49367	C	T	C	C
NC_023916.1	49422	C	A	C	A
NC_023916.1	49572	T	C	T	C
NC_023916.1	49602	A	C	A	C
NC_023916.1	49662	G	A	G	A
NC_023916.1	49665	G	A	G	A
NC_023916.1	50189	T	C	T	C
NC_023916.1	50191	C	T	C	T
NC_023916.1	50194	G	T	G	T
NC_023916.1	50221	T	C	T	C
NC_023916.1	50227	A	G	A	G
NC_023916.1	50232	A	C	A	C
NC_023916.1	50328	C	T	C	C
NC_023916.1	50368	T	G	T	G
NC_023916.1	50465	G	A	G	A
NC_023916.1	50662	G	T	G	T
NC_023916.1	50668	A	A	A	C
NC_023916.1	50686	G	T	G	T
NC_023916.1	50707	G	A	G	A
NC_023916.1	50741	G	T	G	T
NC_023916.1	50742	A	C	A	C
NC_023916.1	50743	A	G	A	G
NC_023916.1	50761	T	C	T	C
NC_023916.1	50770	C	T	C	T
NC_023916.1	50776	A	G	A	G
NC_023916.1	50779	A	G	A	G
NC_023916.1	50795	T	C	T	T
NC_023916.1	50802	C	G	C	G
NC_023916.1	50854	G	G	G	A
NC_023916.1	51007	G	T	G	T
NC_023916.1	51046	C	A	C	A
NC_023916.1	51097	G	T	G	T
NC_023916.1	51109	G	A	G	A
NC_023916.1	51124	A	G	A	G
NC_023916.1	51132	C	C	C	T
NC_023916.1	51142	T	C	T	T
NC_023916.1	51172	A	T	A	T
NC_023916.1	51256	C	A	C	A
NC_023916.1	51344	A	G	A	G
NC_023916.1	51355	T	A	T	A
NC_023916.1	51400	T	C	T	C
NC_023916.1	51549	A	G	A	G
NC_023916.1	51748	G	G	G	A
NC_023916.1	51778	G	G	G	A
NC_023916.1	51925	A	T	A	A
NC_023916.1	52030	G	A	G	G
NC_023916.1	52171	T	C	T	C
NC_023916.1	52228	G	A	G	G
NC_023916.1	52330	C	T	C	T
NC_023916.1	52374	A	G	A	G
NC_023916.1	52486	A	C	A	C
NC_023916.1	52489	T	C	T	C
NC_023916.1	52552	T	T	T	C
NC_023916.1	52564	G	G	G	T
NC_023916.1	52606	G	G	G	A
NC_023916.1	52759	A	G	A	G
NC_023916.1	53008	G	A	G	A
NC_023916.1	53018	T	G	T	G
NC_023916.1	53041	G	A	G	A
NC_023916.1	53071	A	G	A	G
NC_023916.1	53080	C	T	C	T
NC_023916.1	53086	T	A	T	A
NC_023916.1	53107	C	T	C	T
NC_023916.1	53251	C	A	C	A
NC_023916.1	53362	A	G	A	G
NC_023916.1	53368	A	G	A	G
NC_023916.1	53938	A	G	A	G
NC_023916.1	54253	C	C	C	T
NC_023916.1	54391	A	A	A	G
NC_023916.1	54708	T	C	T	T
NC_023916.1	54835	A	C	A	C
NC_023916.1	55127	T	A	T	T
NC_023916.1	55579	A	G	A	G
NC_023916.1	55603	G	A	G	G
NC_023916.1	55606	C	G	C	C
NC_023916.1	55609	A	G	A	A
NC_023916.1	55612	T	G	T	T
NC_023916.1	55615	C	G	C	C
NC_023916.1	55639	C	T	C	C
NC_023916.1	55641	G	T	G	G
NC_023916.1	55642	A	G	A	A
NC_023916.1	55645	G	A	G	G
NC_023916.1	55663	C	T	C	C
NC_023916.1	55669	A	C	A	A
NC_023916.1	55681	A	G	A	A
NC_023916.1	55732	C	T	C	T
NC_023916.1	55764	T	C	T	C
NC_023916.1	55771	G	A	G	A
NC_023916.1	55793	T	A	T	A
NC_023916.1	55803	C	G	C	C
NC_023916.1	55804	C	A	C	C
NC_023916.1	55829	A	G	A	A
NC_023916.1	55834	T	C	T	T
NC_023916.1	55837	A	T	A	A
NC_023916.1	55853	A	G	A	A
NC_023916.1	55856	T	C	T	T
NC_023916.1	55859	C	A	C	C
NC_023916.1	55950	G	C	G	G
NC_023916.1	55964	T	T	T	C
NC_023916.1	55967	T	T	T	C
NC_023916.1	55970	A	A	A	T
NC_023916.1	55979	G	G	G	A
NC_023916.1	55995	G	G	G	T
NC_023916.1	55996	A	A	A	T
NC_023916.1	56006	A	A	A	G
NC_023916.1	56024	A	A	A	G
NC_023916.1	56034	T	T	T	C
NC_023916.1	56036	G	G	G	T
NC_023916.1	56051	A	A	A	G
NC_023916.1	56057	C	C	C	A
NC_023916.1	56108	G	G	G	A
NC_023916.1	56114	A	A	A	G
NC_023916.1	56123	G	G	G	A
NC_023916.1	56126	C	C	C	T
NC_023916.1	56132	T	T	T	C
NC_023916.1	56135	C	C	C	A
NC_023916.1	56152	A	A	A	G
NC_023916.1	56153	C	C	C	A
NC_023916.1	56156	A	A	A	G
NC_023916.1	56165	G	G	G	A
NC_023916.1	56192	C	C	C	T
NC_023916.1	56195	C	C	C	G
NC_023916.1	56198	C	C	C	T
NC_023916.1	56201	A	A	A	G
NC_023916.1	56204	A	A	A	G
NC_023916.1	56213	A	A	A	G
NC_023916.1	56216	G	G	G	A
NC_023916.1	56225	A	A	A	G
NC_023916.1	56228	T	T	T	A
NC_023916.1	56234	C	C	C	G
NC_023916.1	56237	G	G	G	C
NC_023916.1	56242	A	A	A	C
NC_023916.1	56244	T	C	T	T
NC_023916.1	56249	A	A	A	G
NC_023916.1	56256	C	C	C	T
NC_023916.1	56267	A	A	A	C
NC_023916.1	56270	A	A	A	C
NC_023916.1	56555	T	C	T	C
NC_023916.1	56573	T	C	T	C
NC_023916.1	56574	A	G	A	G
NC_023916.1	56578	G	A	G	A
NC_023916.1	56580	G	C	G	C
NC_023916.1	56581	T	C	T	C
NC_023916.1	56635	C	T	C	T
NC_023916.1	56680	A	C	A	C
NC_023916.1	56785	G	T	G	T
NC_023916.1	56801	A	T	A	T
NC_023916.1	56803	A	G	A	G
NC_023916.1	56907	T	T	T	C
NC_023916.1	56981	T	A	T	A
NC_023916.1	57071	G	A	G	G
NC_023916.1	57170	T	G	T	G
NC_023916.1	57227	A	G	A	G
NC_023916.1	57386	G	A	G	A
NC_023916.1	57394	G	T	G	T
NC_023916.1	57451	T	C	T	C
NC_023916.1	57535	T	C	T	C
NC_023916.1	57562	C	T	C	T
NC_023916.1	57712	A	G	A	G
NC_023916.1	57763	T	C	T	C
NC_023916.1	57783	C	T	C	T
NC_023916.1	57826	A	C	A	C
NC_023916.1	57914	A	G	A	G
NC_023916.1	57980	T	A	T	T
NC_023916.1	58166	A	G	A	G
NC_023916.1	58520	G	A	G	A
NC_023916.1	58607	G	A	G	A
NC_023916.1	58646	A	A	A	G
NC_023916.1	58717	G	T	G	T
NC_023916.1	58726	T	C	T	C
NC_023916.1	58768	A	A	A	C
NC_023916.1	58771	T	T	T	A
NC_023916.1	58786	A	A	A	G
NC_023916.1	58792	G	G	G	A
NC_023916.1	58804	T	G	T	T
NC_023916.1	58812	G	G	G	A
NC_023916.1	58830	T	C	T	T
NC_023916.1	58861	C	T	C	C
NC_023916.1	58888	C	C	C	T
NC_023916.1	58915	T	T	T	G
NC_023916.1	58921	T	T	T	C
NC_023916.1	58924	A	A	A	G
NC_023916.1	58969	T	T	T	G
NC_023916.1	58978	C	C	C	T
NC_023916.1	58990	A	A	A	G
NC_023916.1	59002	C	C	C	T
NC_023916.1	59035	T	T	T	C
NC_023916.1	59059	A	A	A	G
NC_023916.1	59135	T	C	T	C
NC_023916.1	59136	A	T	A	T
NC_023916.1	59138	A	T	A	T
NC_023916.1	59161	A	A	A	G
NC_023916.1	59163	T	C	T	C
NC_023916.1	59165	A	G	A	G
NC_023916.1	59178	A	G	A	G
NC_023916.1	59187	T	C	T	C
NC_023916.1	59247	A	A	A	G
NC_023916.1	59259	G	A	G	A
NC_023916.1	59283	A	G	A	G
NC_023916.1	59286	C	A	C	C
NC_023916.1	59337	T	G	T	G
NC_023916.1	59363	A	T	A	T
NC_023916.1	59421	G	G	G	T
NC_023916.1	59475	G	G	G	A
NC_023916.1	59526	A	A	A	T
NC_023916.1	59556	A	G	A	A
NC_023916.1	59583	A	T	A	A
NC_023916.1	59652	C	G	C	C
NC_023916.1	59658	T	G	T	T
NC_023916.1	59681	G	T	G	G
NC_023916.1	59715	A	C	A	A
NC_023916.1	59745	A	G	A	A
NC_023916.1	59754	T	C	T	T
NC_023916.1	59766	T	T	T	G
NC_023916.1	59796	A	G	A	A
NC_023916.1	59811	G	A	G	A
NC_023916.1	59817	T	G	T	G
NC_023916.1	59832	G	G	G	A
NC_023916.1	59857	C	G	C	C
NC_023916.1	59901	C	C	C	T
NC_023916.1	59913	G	G	G	A
NC_023916.1	59936	G	A	G	A
NC_023916.1	59937	G	A	G	G
NC_023916.1	60021	A	G	A	G
NC_023916.1	60091	C	T	C	T
NC_023916.1	60128	T	A	T	A
NC_023916.1	60140	C	T	C	T
NC_023916.1	60152	T	C	T	C
NC_023916.1	60199	A	G	A	G
NC_023916.1	60295	A	G	A	G
NC_023916.1	60376	G	A	G	A
NC_023916.1	60388	G	T	G	T
NC_023916.1	60390	T	C	T	C
NC_023916.1	60394	G	A	G	A
NC_023916.1	60412	A	G	A	G
NC_023916.1	60421	C	C	C	T
NC_023916.1	60424	A	A	A	T
NC_023916.1	60430	A	G	A	G
NC_023916.1	60436	C	C	C	T
NC_023916.1	60451	A	A	A	G
NC_023916.1	60457	A	A	A	G
NC_023916.1	60469	T	T	T	A
NC_023916.1	60472	A	A	A	T
NC_023916.1	60487	A	G	A	A
NC_023916.1	60490	A	A	A	T
NC_023916.1	60493	A	A	A	G
NC_023916.1	60496	C	C	C	A
NC_023916.1	60499	G	G	G	A
NC_023916.1	60505	T	T	T	A
NC_023916.1	60568	A	A	A	G
NC_023916.1	60589	G	G	G	T
NC_023916.1	60592	G	G	G	A
NC_023916.1	60595	A	A	A	G
NC_023916.1	60637	A	A	A	G
NC_023916.1	60640	C	C	C	G
NC_023916.1	60643	C	C	C	T
NC_023916.1	60652	G	A	G	A
NC_023916.1	60654	A	T	A	T
NC_023916.1	60656	C	G	C	G
NC_023916.1	60664	A	G	A	G
NC_023916.1	60667	C	A	C	A
NC_023916.1	60669	A	C	A	C
NC_023916.1	60676	G	A	G	A
NC_023916.1	60688	C	G	C	G
NC_023916.1	60706	A	G	A	G
NC_023916.1	60724	A	G	A	G
NC_023916.1	60732	A	G	A	G
NC_023916.1	60745	G	A	G	A
NC_023916.1	60748	G	A	G	A
NC_023916.1	60760	C	A	C	A
NC_023916.1	60772	A	G	A	G
NC_023916.1	60775	A	G	A	G
NC_023916.1	60781	T	A	T	A
NC_023916.1	60787	A	G	A	G
NC_023916.1	60799	A	G	A	G
NC_023916.1	60805	T	C	T	C
NC_023916.1	60814	G	T	G	T
NC_023916.1	60815	C	T	C	T
NC_023916.1	60816	A	T	A	T
NC_023916.1	60817	T	C	T	C
NC_023916.1	60841	A	G	A	G
NC_023916.1	60843	G	T	G	T
NC_023916.1	60856	A	C	A	C
NC_023916.1	60859	G	A	G	A
NC_023916.1	60862	G	A	G	A
NC_023916.1	60868	G	A	G	A
NC_023916.1	60877	A	G	A	G
NC_023916.1	61286	G	A	G	A
NC_023916.1	61480	C	T	C	T
NC_023916.1	61595	G	A	G	A
NC_023916.1	61637	A	C	A	C
NC_023916.1	61643	A	G	A	G
NC_023916.1	61844	A	G	A	G
NC_023916.1	62024	T	G	T	G
NC_023916.1	62432	G	A	G	A
NC_023916.1	62666	T	C	T	C
NC_023916.1	62833	T	C	T	C
NC_023916.1	62999	G	A	G	A
NC_023916.1	63026	T	C	T	C
NC_023916.1	63200	A	G	A	A
NC_023916.1	63576	G	G	G	T
NC_023916.1	63771	T	A	T	A
NC_023916.1	63868	G	T	G	T
NC_023916.1	63883	G	A	G	A
NC_023916.1	63924	T	C	T	C
NC_023916.1	63930	T	C	T	C
NC_023916.1	63976	C	T	C	T
NC_023916.1	64054	G	T	G	T
NC_023916.1	64099	T	C	T	C
NC_023916.1	64330	A	C	A	A
NC_023916.1	64429	A	G	A	G
NC_023916.1	64868	G	A	G	A
NC_023916.1	64986	A	G	A	G
NC_023916.1	65625	T	A	T	A
NC_023916.1	65766	C	T	C	T
NC_023916.1	65874	G	A	G	G
NC_023916.1	66015	T	A	T	A
NC_023916.1	66033	G	A	G	G
NC_023916.1	66234	T	A	T	T
NC_023916.1	66243	T	C	T	C
NC_023916.1	66279	A	G	A	A
NC_023916.1	66297	T	C	T	T
NC_023916.1	66390	G	T	G	G
NC_023916.1	66468	A	G	A	A
NC_023916.1	66492	A	G	A	A
NC_023916.1	66525	A	G	A	A
NC_023916.1	66555	A	G	A	A
NC_023916.1	66585	G	A	G	G
NC_023916.1	66599	G	G	G	A
NC_023916.1	66603	T	A	T	T
NC_023916.1	66648	A	C	A	A
NC_023916.1	66666	A	T	A	A
NC_023916.1	66744	G	A	G	A
NC_023916.1	66822	A	G	A	G
NC_023916.1	66827	A	G	A	G
NC_023916.1	66986	T	C	T	C
NC_023916.1	67013	T	G	T	G
NC_023916.1	67022	A	G	A	G
NC_023916.1	67043	C	T	C	C
NC_023916.1	67094	A	G	A	G
NC_023916.1	67175	G	A	G	A
NC_023916.1	67250	C	A	C	C
NC_023916.1	67271	T	G	T	T
NC_023916.1	67484	A	G	A	G
NC_023916.1	67606	A	G	A	A
NC_023916.1	67726	G	A	G	G
NC_023916.1	67750	G	A	G	G
NC_023916.1	68050	T	C	T	T
NC_023916.1	68316	C	A	C	A
NC_023916.1	68448	G	G	G	A
NC_023916.1	68598	T	C	T	C
NC_023916.1	68628	G	A	G	A
NC_023916.1	68646	G	G	G	A
NC_023916.1	68940	T	T	T	A
NC_023916.1	68980	C	A	C	C
NC_023916.1	68988	A	A	A	G
NC_023916.1	68991	G	G	G	A
NC_023916.1	69039	A	G	A	G
NC_023916.1	69072	A	T	A	T
NC_023916.1	69159	A	T	A	T
NC_023916.1	69171	G	T	G	G
NC_023916.1	69426	A	A	A	G
NC_023916.1	69428	A	A	A	G
NC_023916.1	69504	T	T	T	G
NC_023916.1	69516	C	C	C	T
NC_023916.1	69549	G	G	G	A
NC_023916.1	69552	A	A	A	G
NC_023916.1	69603	C	C	C	G
NC_023916.1	69609	T	T	T	G
NC_023916.1	69624	G	G	G	A
NC_023916.1	69645	A	T	A	T
NC_023916.1	69660	C	T	C	T
NC_023916.1	69674	T	C	T	T
NC_023916.1	69690	T	C	T	T
NC_023916.1	69702	A	G	A	A
NC_023916.1	69705	C	A	C	C
NC_023916.1	69726	G	T	G	G
NC_023916.1	69819	G	G	G	A
NC_023916.1	69846	C	C	C	T
NC_023916.1	69852	G	A	G	G
NC_023916.1	69863	C	C	C	T
NC_023916.1	69876	C	A	C	G
NC_023916.1	69879	A	G	A	A
NC_023916.1	69897	C	C	C	T
NC_023916.1	69909	T	A	T	A
NC_023916.1	69921	C	T	C	C
NC_023916.1	69984	T	G	T	G
NC_023916.1	69990	A	G	A	G
NC_023916.1	69999	C	T	C	T
NC_023916.1	70014	T	A	T	A
NC_023916.1	70020	T	C	T	C
NC_023916.1	70023	T	C	T	C
NC_023916.1	70068	A	G	A	G
NC_023916.1	70077	A	G	A	G
NC_023916.1	70083	C	A	C	A
NC_023916.1	70086	C	T	C	T
NC_023916.1	70091	G	A	G	A
NC_023916.1	70098	C	T	C	T
NC_023916.1	70123	G	A	G	A
NC_023916.1	70146	C	T	C	T
NC_023916.1	70161	A	T	A	T
NC_023916.1	70200	C	T	C	T
NC_023916.1	70269	G	A	G	A
NC_023916.1	71549	T	T	T	C
NC_023916.1	71822	G	G	G	A
NC_023916.1	71926	C	T	C	T
NC_023916.1	71948	T	T	T	C
NC_023916.1	72058	G	A	G	G
NC_023916.1	72113	A	G	A	G
NC_023916.1	72147	T	C	T	T
NC_023916.1	72159	T	C	T	C
NC_023916.1	72176	G	T	G	T
NC_023916.1	72184	G	C	G	G
NC_023916.1	72286	C	C	C	T
NC_023916.1	72287	G	G	G	A
NC_023916.1	72359	T	T	T	C
NC_023916.1	72389	G	A	G	A
NC_023916.1	72396	A	A	A	G
NC_023916.1	72407	A	T	A	T
NC_023916.1	72410	T	C	T	C
NC_023916.1	72422	C	T	C	T
NC_023916.1	72425	G	A	G	A
NC_023916.1	72461	T	T	T	C
NC_023916.1	72533	T	T	T	A
NC_023916.1	72554	C	C	C	T
NC_023916.1	72563	A	A	A	T
NC_023916.1	72581	A	A	A	G
NC_023916.1	72638	C	C	C	T
NC_023916.1	72714	G	G	G	A
NC_023916.1	72723	G	A	G	A
NC_023916.1	72737	T	A	T	T
NC_023916.1	72794	T	C	T	C
NC_023916.1	72902	T	T	T	C
NC_023916.1	72935	T	C	T	C
NC_023916.1	72938	G	G	G	C
NC_023916.1	72950	T	T	T	A
NC_023916.1	72965	T	C	T	T
NC_023916.1	72968	T	T	T	C
NC_023916.1	72971	A	A	A	G
NC_023916.1	73004	C	C	C	T
NC_023916.1	73008	G	T	G	G
NC_023916.1	73034	C	C	C	T
NC_023916.1	73035	T	T	T	A
NC_023916.1	73036	A	A	A	G
NC_023916.1	73061	G	A	G	A
NC_023916.1	73088	G	G	G	A
NC_023916.1	73089	G	G	G	A
NC_023916.1	73091	A	A	A	G
NC_023916.1	73139	G	A	G	G
NC_023916.1	73189	A	G	A	G
NC_023916.1	73208	T	C	T	C
NC_023916.1	73495	G	A	G	A
NC_023916.1	73504	C	T	C	T
NC_023916.1	73509	T	C	T	C
NC_023916.1	73557	T	T	T	A
NC_023916.1	73558	C	C	C	T
NC_023916.1	73560	C	C	C	T
NC_023916.1	73565	A	T	A	T
NC_023916.1	73632	A	C	A	A
NC_023916.1	73675	A	A	A	G
NC_023916.1	73728	G	A	G	G
NC_023916.1	73759	T	A	T	A
NC_023916.1	73761	A	G	A	G
NC_023916.1	73783	C	T	C	T
NC_023916.1	73808	C	T	C	T
NC_023916.1	73907	C	T	C	T
NC_023916.1	73931	C	C	C	T
NC_023916.1	74249	C	C	C	T
NC_023916.1	74345	A	G	A	G
NC_023916.1	74360	A	G	A	G
NC_023916.1	74384	T	C	T	C
NC_023916.1	74390	G	A	G	A
NC_023916.1	74417	A	T	A	T
NC_023916.1	74426	T	T	T	C
NC_023916.1	74519	G	A	G	G
NC_023916.1	74684	G	T	G	G
NC_023916.1	74700	G	A	G	G
NC_023916.1	74768	C	C	C	A
NC_023916.1	74777	G	A	G	G
NC_023916.1	74792	G	G	G	A
NC_023916.1	74805	A	A	A	G
NC_023916.1	74825	C	A	C	A
NC_023916.1	74941	G	G	G	A
NC_023916.1	75013	C	T	C	T
NC_023916.1	75015	G	A	G	A
NC_023916.1	75021	G	A	G	A
NC_023916.1	75033	T	C	T	C
NC_023916.1	75035	T	C	T	C
NC_023916.1	75041	G	A	G	A
NC_023916.1	75044	T	G	T	G
NC_023916.1	75045	A	C	A	C
NC_023916.1	75046	T	C	T	C
NC_023916.1	75047	C	C	C	T
NC_023916.1	75051	G	A	G	A
NC_023916.1	75069	G	A	G	A
NC_023916.1	75105	A	G	A	G
NC_023916.1	75129	G	A	G	A
NC_023916.1	75156	T	C	T	C
NC_023916.1	75164	G	A	G	A
NC_023916.1	75191	A	C	A	A
NC_023916.1	75356	G	C	G	C
NC_023916.1	75417	A	T	A	A
NC_023916.1	75421	T	T	T	G
NC_023916.1	75447	T	C	T	C
NC_023916.1	75489	G	A	G	A
NC_023916.1	75495	A	A	A	G
NC_023916.1	75516	A	G	A	G
NC_023916.1	75525	G	A	G	A
NC_023916.1	75537	G	A	G	A
NC_023916.1	75541	C	T	C	T
NC_023916.1	75546	G	A	G	A
NC_023916.1	75549	C	C	C	T
NC_023916.1	75732	G	G	G	T
NC_023916.1	75882	A	C	A	C
NC_023916.1	75963	A	G	A	G
NC_023916.1	76110	G	A	G	A
NC_023916.1	76188	T	C	T	C
NC_023916.1	76230	T	C	T	C
NC_023916.1	76290	C	C	C	T
NC_023916.1	76370	T	C	T	T
NC_023916.1	76384	A	G	A	G
NC_023916.1	76424	T	A	T	T
NC_023916.1	76447	A	T	A	T
NC_023916.1	76454	T	C	T	C
NC_023916.1	76455	C	T	C	T
NC_023916.1	76461	G	A	G	A
NC_023916.1	76464	G	C	G	C
NC_023916.1	76488	A	G	A	G
NC_023916.1	76521	C	T	C	T
NC_023916.1	76613	T	G	T	T
NC_023916.1	76619	A	T	A	A
NC_023916.1	76620	A	G	A	A
NC_023916.1	76656	C	T	C	C
NC_023916.1	76677	A	G	A	G
NC_023916.1	76701	C	T	C	T
NC_023916.1	76703	G	A	G	A
NC_023916.1	76710	G	A	G	A
NC_023916.1	76716	G	A	G	A
NC_023916.1	76766	C	T	C	C
NC_023916.1	76775	A	A	A	C
NC_023916.1	76803	A	A	A	T
NC_023916.1	76824	C	C	C	G
NC_023916.1	76825	G	G	G	A
NC_023916.1	76828	C	C	C	A
NC_023916.1	76834	A	A	A	G
NC_023916.1	76858	A	G	A	G
NC_023916.1	76897	T	C	T	C
NC_023916.1	76930	G	A	G	A
NC_023916.1	76947	A	G	A	G
NC_023916.1	76961	G	A	G	A
NC_023916.1	77049	A	A	A	G
NC_023916.1	77134	A	G	A	A
NC_023916.1	77140	C	T	C	C
NC_023916.1	77253	G	G	G	A
NC_023916.1	77280	A	G	A	G
NC_023916.1	77460	C	T	C	T
NC_023916.1	77461	C	G	C	G
NC_023916.1	77496	A	G	A	G
NC_023916.1	77506	C	T	C	T
NC_023916.1	77521	A	T	A	T
NC_023916.1	77522	A	G	A	G
NC_023916.1	77553	G	A	G	A
NC_023916.1	77618	A	T	A	T
NC_023916.1	77629	A	G	A	A
NC_023916.1	77661	G	G	G	A
NC_023916.1	77712	C	A	C	C
NC_023916.1	77724	T	T	T	C
NC_023916.1	77741	T	T	T	A
NC_023916.1	77751	A	T	A	T
NC_023916.1	77756	G	G	G	A
NC_023916.1	77776	G	A	G	A
NC_023916.1	77780	A	T	A	T
NC_023916.1	77795	G	G	G	A
NC_023916.1	77802	T	G	T	G
NC_023916.1	77835	A	G	A	G
NC_023916.1	77873	A	G	A	G
NC_023916.1	77934	G	T	G	T
NC_023916.1	77971	A	G	A	G
NC_023916.1	77994	A	G	A	G
NC_023916.1	77998	A	G	A	G
NC_023916.1	78009	T	C	T	C
NC_023916.1	78015	T	C	T	C
NC_023916.1	78050	G	T	G	G
NC_023916.1	78100	A	G	A	G
NC_023916.1	78128	T	A	T	A
NC_023916.1	78200	A	G	A	A
NC_023916.1	78201	T	A	T	T
NC_023916.1	78203	G	T	G	T
NC_023916.1	78215	G	T	G	C
NC_023916.1	78216	T	A	T	A
NC_023916.1	78221	C	T	C	C
NC_023916.1	78235	A	G	A	A
NC_023916.1	78237	G	A	G	A
NC_023916.1	78239	G	G	G	A
NC_023916.1	78247	A	G	A	A
NC_023916.1	78249	G	G	G	C
NC_023916.1	78258	A	G	A	G
NC_023916.1	78259	A	G	A	G
NC_023916.1	79736	T	C	T	C
NC_023916.1	79737	C	C	C	T
NC_023916.1	79740	C	T	C	T
NC_023916.1	79743	A	A	A	T
NC_023916.1	79797	A	C	A	A
NC_023916.1	79809	T	C	T	T
NC_023916.1	79833	G	C	G	G
NC_023916.1	79836	G	A	G	G
NC_023916.1	79846	A	T	A	A
NC_023916.1	79851	A	G	A	A
NC_023916.1	79869	G	G	G	A
NC_023916.1	79875	A	G	A	A
NC_023916.1	79882	C	T	C	C
NC_023916.1	79883	C	A	C	C
NC_023916.1	79884	A	C	A	A
NC_023916.1	79962	A	G	A	A
NC_023916.1	80010	C	C	C	T
NC_023916.1	80016	G	A	G	A
NC_023916.1	80023	T	G	T	G
NC_023916.1	80040	C	T	C	C
NC_023916.1	80051	A	C	A	A
NC_023916.1	80064	T	C	T	T
NC_023916.1	80085	G	T	G	G
NC_023916.1	80086	C	A	C	T
NC_023916.1	80087	T	C	T	T
NC_023916.1	80100	G	A	G	G
NC_023916.1	80128	A	G	A	G
NC_023916.1	80130	C	C	C	T
NC_023916.1	80151	C	G	C	G
NC_023916.1	80160	C	T	C	T
NC_023916.1	80195	A	A	A	G
NC_023916.1	80252	A	G	A	G
NC_023916.1	80258	G	A	G	A
NC_023916.1	80264	G	A	G	A
NC_023916.1	80276	C	T	C	T
NC_023916.1	80333	G	A	G	A
NC_023916.1	80345	A	G	A	G
NC_023916.1	80369	G	A	G	A
NC_023916.1	80372	T	C	T	C
NC_023916.1	80381	G	A	G	A
NC_023916.1	80423	A	G	A	G
NC_023916.1	80432	T	C	T	C
NC_023916.1	80441	G	A	G	A
NC_023916.1	80453	G	A	G	A
NC_023916.1	80468	T	G	T	G
NC_023916.1	80504	A	G	A	G
NC_023916.1	80507	A	G	A	G
NC_023916.1	80510	T	A	T	A
NC_023916.1	80525	A	T	A	T
NC_023916.1	80528	T	C	T	C
NC_023916.1	80531	C	T	C	T
NC_023916.1	80534	G	A	G	A
NC_023916.1	80537	A	T	A	T
NC_023916.1	80539	C	T	C	T
NC_023916.1	80540	T	G	T	G
NC_023916.1	80558	A	G	A	G
NC_023916.1	80561	C	T	C	T
NC_023916.1	80579	A	C	A	C
NC_023916.1	80585	C	T	C	T
NC_023916.1	80597	G	A	G	A
NC_023916.1	80609	C	T	C	T
NC_023916.1	80612	T	C	T	C
NC_023916.1	80630	G	A	G	A
NC_023916.1	80678	G	C	G	C
NC_023916.1	80693	G	A	G	A
NC_023916.1	80696	C	T	C	T
NC_023916.1	80699	G	A	G	A
NC_023916.1	80720	C	T	C	T
NC_023916.1	80729	A	C	A	C
NC_023916.1	80753	T	A	T	A
NC_023916.1	80762	T	A	T	A
NC_023916.1	80771	T	C	T	C
NC_023916.1	80780	G	A	G	A
NC_023916.1	80792	G	T	G	T
NC_023916.1	80801	T	C	T	C
NC_023916.1	80804	T	C	T	C
NC_023916.1	80825	C	T	C	T
NC_023916.1	80828	G	A	G	A
NC_023916.1	80831	G	A	G	A
NC_023916.1	80849	A	G	A	G
NC_023916.1	80858	C	T	C	T
NC_023916.1	80870	G	A	G	A
NC_023916.1	80873	C	G	C	G
NC_023916.1	80875	C	T	C	T
NC_023916.1	80876	T	A	T	A
NC_023916.1	80882	A	G	A	G
NC_023916.1	80903	C	T	C	T
NC_023916.1	80909	A	G	A	G
NC_023916.1	80933	G	A	G	A
NC_023916.1	80947	A	G	A	G
NC_023916.1	80948	C	T	C	T
NC_023916.1	80962	A	G	A	G
NC_023916.1	81005	C	T	C	T
NC_023916.1	81014	A	G	A	G
NC_023916.1	81038	C	C	C	A
NC_023916.1	81056	A	G	A	A
NC_023916.1	81071	C	T	C	T
NC_023916.1	81140	A	G	A	G
NC_023916.1	81203	T	C	T	C
NC_023916.1	81227	A	G	A	G
NC_023916.1	81305	A	G	A	G
NC_023916.1	81314	A	A	A	G
NC_023916.1	81362	A	G	A	G
NC_023916.1	81386	C	T	C	T
NC_023916.1	81407	A	G	A	A
NC_023916.1	81428	T	C	T	C
NC_023916.1	81449	A	A	A	G
NC_023916.1	81461	C	T	C	T
NC_023916.1	81482	A	G	A	G
NC_023916.1	81488	T	C	T	A
NC_023916.1	81491	C	C	C	T
NC_023916.1	81494	G	A	G	G
NC_023916.1	81497	G	G	G	A
NC_023916.1	81524	G	A	G	A
NC_023916.1	81548	A	G	A	G
NC_023916.1	81611	G	A	G	A
NC_023916.1	81635	A	G	A	G
NC_023916.1	81653	C	C	C	T
NC_023916.1	81659	G	A	G	G
NC_023916.1	81668	C	T	C	C
NC_023916.1	81671	C	C	C	T
NC_023916.1	81692	A	A	A	C
NC_023916.1	81704	G	A	G	T
NC_023916.1	81707	C	A	C	C
NC_023916.1	81716	A	G	A	G
NC_023916.1	81743	T	C	T	C
NC_023916.1	81764	G	T	G	T
NC_023916.1	81773	C	T	C	T
NC_023916.1	81782	A	G	A	G
NC_023916.1	81817	A	G	A	G
NC_023916.1	81827	A	G	A	G
NC_023916.1	81833	A	G	A	G
NC_023916.1	81878	A	G	A	G
NC_023916.1	81908	C	A	C	C
NC_023916.1	81956	G	A	G	A
NC_023916.1	81986	C	T	C	C
NC_023916.1	82004	T	C	T	C
NC_023916.1	82025	C	T	C	C
NC_023916.1	82301	C	T	C	T
NC_023916.1	82634	C	C	C	T
NC_023916.1	82661	T	C	T	C
NC_023916.1	82670	T	C	T	C
NC_023916.1	82682	A	C	A	C
NC_023916.1	82700	T	C	T	C
NC_023916.1	82703	A	G	A	G
NC_023916.1	82706	C	T	C	T
NC_023916.1	82712	G	C	G	C
NC_023916.1	82718	A	G	A	G
NC_023916.1	82721	A	G	A	G
NC_023916.1	82728	T	C	T	C
NC_023916.1	82739	T	G	T	G
NC_023916.1	83162	A	G	A	G
NC_023916.1	83171	C	C	C	T
NC_023916.1	83363	G	A	G	A
NC_023916.1	83465	T	C	T	C
NC_023916.1	83472	A	T	A	T
NC_023916.1	83479	A	G	A	G
NC_023916.1	83485	A	T	A	T
NC_023916.1	83503	A	G	A	G
NC_023916.1	83590	A	G	A	G
NC_023916.1	83620	A	G	A	G
NC_023916.1	83650	A	G	A	G
NC_023916.1	83692	A	G	A	G
NC_023916.1	83701	A	C	A	C
NC_023916.1	83707	T	A	T	A
NC_023916.1	83716	A	C	A	C
NC_023916.1	83719	A	G	A	G
NC_023916.1	83722	C	A	C	A
NC_023916.1	83734	G	G	G	A
NC_023916.1	83755	C	T	C	T
NC_023916.1	83785	C	T	C	T
NC_023916.1	84725	T	T	T	C
NC_023916.1	84745	T	C	T	C
NC_023916.1	84779	A	G	A	G
NC_023916.1	84832	C	T	C	T
NC_023916.1	85219	A	G	A	G
NC_023916.1	85223	C	T	C	T
NC_023916.1	85250	G	G	G	A
NC_023916.1	85255	C	T	C	C
NC_023916.1	85262	A	C	A	C
NC_023916.1	85296	A	T	A	T
NC_023916.1	85298	G	A	G	A
NC_023916.1	85301	A	G	A	G
NC_023916.1	85324	A	A	A	G
NC_023916.1	85385	G	G	G	A
NC_023916.1	85390	G	G	G	A
NC_023916.1	85417	T	T	T	C
NC_023916.1	85423	G	G	G	A
NC_023916.1	85487	T	T	T	C
NC_023916.1	85519	G	G	G	A
NC_023916.1	85561	A	A	A	T
NC_023916.1	85704	T	C	T	C
NC_023916.1	85825	T	G	T	T
NC_023916.1	85832	C	T	C	C
NC_023916.1	85900	C	C	C	T
NC_023916.1	86435	G	A	G	G
NC_023916.1	86447	C	T	C	C
NC_023916.1	86547	C	C	C	T
NC_023916.1	86572	T	G	T	T
NC_023916.1	86788	T	C	T	C
NC_023916.1	87019	G	G	G	A
NC_023916.1	89184	C	C	C	T
NC_023916.1	89187	C	C	C	G
NC_023916.1	89190	A	G	A	A
NC_023916.1	89211	C	C	C	A
NC_023916.1	89227	T	T	T	C
NC_023916.1	89249	G	G	G	T
NC_023916.1	89376	T	C	T	T
NC_023916.1	89482	T	A	T	A
NC_023916.1	89485	T	C	T	T
NC_023916.1	89509	G	T	G	G
NC_023916.1	89584	T	T	T	C
NC_023916.1	89698	G	G	G	A
NC_023916.1	89896	A	G	A	A
NC_023916.1	89910	A	G	A	G
NC_023916.1	90019	A	C	A	C
NC_023916.1	90041	G	G	G	T
NC_023916.1	90092	C	T	C	T
NC_023916.1	90094	A	A	A	G
NC_023916.1	90111	C	C	C	T
NC_023916.1	90268	A	A	A	G
NC_023916.1	90308	T	T	T	C
NC_023916.1	90335	C	T	C	T
NC_023916.1	90336	C	A	C	T
NC_023916.1	90341	A	C	A	C
NC_023916.1	90351	C	C	C	T
NC_023916.1	90355	T	T	T	C
NC_023916.1	90358	A	G	A	A
NC_023916.1	90556	T	G	T	G
NC_023916.1	90624	G	A	G	A
NC_023916.1	90683	A	G	A	G
NC_023916.1	90746	A	G	A	G
NC_023916.1	90872	A	T	A	T
NC_023916.1	90887	A	A	A	T
NC_023916.1	90918	C	A	C	C
NC_023916.1	90923	G	G	G	C
NC_023916.1	90944	C	C	C	T
NC_023916.1	91075	T	C	T	T
NC_023916.1	91127	C	T	C	C
NC_023916.1	91142	A	A	A	G
NC_023916.1	91145	T	T	T	G
NC_023916.1	91148	G	A	G	A
NC_023916.1	91315	T	T	T	G
NC_023916.1	91407	T	A	T	T
NC_023916.1	91688	T	C	T	T
NC_023916.1	91691	G	A	G	G
NC_023916.1	91697	T	G	T	T
NC_023916.1	91709	G	A	G	G
NC_023916.1	91718	A	G	A	A
NC_023916.1	91721	T	G	T	T
NC_023916.1	91747	A	G	A	A
NC_023916.1	91760	G	A	G	G
NC_023916.1	91828	A	G	A	A
NC_023916.1	91833	C	G	C	C
NC_023916.1	91841	T	C	T	T
NC_023916.1	91847	C	T	C	C
NC_023916.1	91853	A	T	A	A
NC_023916.1	91868	A	G	A	A
NC_023916.1	91874	T	C	T	T
NC_023916.1	91878	C	T	C	C
NC_023916.1	91879	T	G	T	T
NC_023916.1	91913	G	T	G	G
NC_023916.1	91931	T	A	T	T
NC_023916.1	92042	A	G	A	G
NC_023916.1	92175	T	G	T	G
NC_023916.1	92197	A	T	A	T
NC_023916.1	92370	T	G	T	G
NC_023916.1	92493	C	T	C	T
NC_023916.1	92683	A	C	A	C
NC_023916.1	92696	A	C	A	C
NC_023916.1	92725	G	A	G	A
NC_023916.1	92747	T	C	T	C
NC_023916.1	92761	C	T	C	T
NC_023916.1	92775	C	T	C	T
NC_023916.1	92777	T	C	T	C
NC_023916.1	92808	T	C	T	C
NC_023916.1	92828	T	A	T	A
NC_023916.1	92834	G	A	G	G
NC_023916.1	92893	A	T	A	T
NC_023916.1	92894	A	T	A	T
NC_023916.1	92904	T	T	T	C
NC_023916.1	93143	A	G	A	G
NC_023916.1	93200	A	C	A	C
NC_023916.1	93455	T	A	T	A
NC_023916.1	93494	T	C	T	C
NC_023916.1	93504	G	A	G	A
NC_023916.1	93532	G	A	G	A
NC_023916.1	93535	A	A	A	G
NC_023916.1	93536	A	C	A	C
NC_023916.1	93553	A	G	A	G
NC_023916.1	93557	C	T	C	T
NC_023916.1	93580	A	G	A	G
NC_023916.1	93608	G	A	G	A
NC_023916.1	93619	T	C	T	C
NC_023916.1	93719	G	A	G	A
NC_023916.1	94181	A	G	A	G
NC_023916.1	94431	G	A	G	A
NC_023916.1	94627	T	G	T	G
NC_023916.1	94719	T	A	T	T
NC_023916.1	94815	A	A	A	T
NC_023916.1	94827	G	G	G	A
NC_023916.1	94884	A	A	A	G
NC_023916.1	94950	A	A	A	G
NC_023916.1	94966	T	T	T	G
NC_023916.1	95259	C	T	C	T
NC_023916.1	95444	T	A	T	A
NC_023916.1	95453	G	A	G	A
NC_023916.1	95523	C	T	C	T
NC_023916.1	95533	A	A	A	T
NC_023916.1	95612	A	G	A	A
NC_023916.1	95620	G	T	G	T
NC_023916.1	95726	C	T	C	T
NC_023916.1	95818	A	G	A	G
NC_023916.1	95882	G	T	G	G
NC_023916.1	95939	G	T	G	G
NC_023916.1	96009	G	A	G	A
NC_023916.1	96013	A	A	A	C
NC_023916.1	96122	G	C	G	G
NC_023916.1	96131	A	G	A	G
NC_023916.1	96134	C	T	C	T
NC_023916.1	96164	G	T	G	T
NC_023916.1	96193	A	G	A	G
NC_023916.1	96197	G	T	G	T
NC_023916.1	96218	A	T	A	T
NC_023916.1	96255	T	C	T	C
NC_023916.1	96287	G	T	G	T
NC_023916.1	96360	G	T	G	T
NC_023916.1	96407	C	T	C	T
NC_023916.1	96416	A	T	A	A
NC_023916.1	96431	G	A	G	A
NC_023916.1	96450	A	T	A	T
NC_023916.1	96536	A	G	A	G
NC_023916.1	96629	G	A	G	A
NC_023916.1	96630	A	T	A	T
NC_023916.1	96631	T	A	T	A
NC_023916.1	96659	A	C	A	C
NC_023916.1	96679	G	A	G	G
NC_023916.1	96690	G	A	G	A
NC_023916.1	96694	A	G	A	G
NC_023916.1	96747	C	T	C	T
NC_023916.1	96777	C	A	C	A
NC_023916.1	96871	A	G	A	G
NC_023916.1	96883	A	C	A	C
NC_023916.1	96928	G	A	G	G
NC_023916.1	97108	T	A	T	A
NC_023916.1	97144	T	C	T	C
NC_023916.1	97160	A	G	A	G
NC_023916.1	97291	C	T	C	T
NC_023916.1	97320	A	C	A	C
NC_023916.1	97336	C	G	C	G
NC_023916.1	97360	A	C	A	C
NC_023916.1	97384	G	A	G	A
NC_023916.1	97417	C	C	C	A
NC_023916.1	97462	G	T	G	T
NC_023916.1	97471	A	C	A	C
NC_023916.1	97558	A	G	A	G
NC_023916.1	97618	A	G	A	G
NC_023916.1	97622	G	A	G	A
NC_023916.1	97642	A	G	A	G
NC_023916.1	97689	G	G	G	A
NC_023916.1	97748	C	T	C	T
NC_023916.1	97796	T	C	T	C
NC_023916.1	97898	T	C	T	C
NC_023916.1	97910	A	G	A	G
NC_023916.1	97964	G	A	G	A
NC_023916.1	97970	G	T	G	T
NC_023916.1	98027	C	T	C	T
NC_023916.1	98047	T	C	T	C
NC_023916.1	98052	G	A	G	A
NC_023916.1	98126	T	C	T	C
NC_023916.1	98436	G	A	G	A
NC_023916.1	98492	C	T	C	T
NC_023916.1	98541	T	C	T	C
NC_023916.1	98582	T	C	T	C
NC_023916.1	98590	C	T	C	T
NC_023916.1	98591	G	A	G	A
NC_023916.1	98636	G	A	G	A
NC_023916.1	98901	C	T	C	C
NC_023916.1	98910	T	C	T	T
NC_023916.1	98940	C	T	C	T
NC_023916.1	99036	C	C	C	T
NC_023916.1	99066	C	C	C	T
NC_023916.1	99077	G	G	G	A
NC_023916.1	99153	T	C	T	C
NC_023916.1	99165	G	T	G	T
NC_023916.1	99235	A	G	A	A
NC_023916.1	99309	C	A	C	A
NC_023916.1	99330	T	G	T	G
NC_023916.1	99396	T	A	T	A
NC_023916.1	99513	A	T	A	T
NC_023916.1	99516	A	G	A	G
NC_023916.1	99542	A	A	A	G
NC_023916.1	99584	C	C	C	T
NC_023916.1	99592	C	C	C	T
NC_023916.1	99872	C	C	C	G
NC_023916.1	99878	G	A	G	A
NC_023916.1	99917	T	T	T	G
NC_023916.1	99954	T	T	T	G
NC_023916.1	99958	A	A	A	G
NC_023916.1	99961	A	T	A	A
NC_023916.1	99967	A	A	A	G
NC_023916.1	100066	G	A	G	G
NC_023916.1	100071	C	T	C	C
NC_023916.1	100084	A	G	A	A
NC_023916.1	100096	G	G	G	A
NC_023916.1	100105	G	A	G	G
NC_023916.1	100132	G	G	G	T
NC_023916.1	100245	G	A	G	A
NC_023916.1	100246	C	T	C	T
NC_023916.1	100260	C	A	C	A
NC_023916.1	100377	T	G	T	G
NC_023916.1	100391	C	A	C	A
NC_023916.1	100397	A	C	A	C
NC_023916.1	100435	G	T	G	T
NC_023916.1	100442	A	T	A	T
NC_023916.1	100480	T	G	T	G
NC_023916.1	100541	T	C	T	C
NC_023916.1	100702	T	T	T	C
NC_023916.1	100721	C	C	C	T
NC_023916.1	100760	A	A	A	G
NC_023916.1	100781	A	T	A	A
NC_023916.1	100823	A	C	A	C
NC_023916.1	100826	C	T	C	C
NC_023916.1	100913	A	G	A	G
NC_023916.1	100925	G	A	G	A
NC_023916.1	101046	T	G	T	G
NC_023916.1	101309	G	G	G	A
NC_023916.1	101476	A	C	A	C
NC_023916.1	101480	A	G	A	C
NC_023916.1	101481	A	C	A	C
NC_023916.1	101502	G	A	G	A
NC_023916.1	101510	G	A	G	A
NC_023916.1	101516	T	C	T	C
NC_023916.1	101582	A	G	A	G
NC_023916.1	101750	A	A	A	G
NC_023916.1	101894	G	A	G	A
NC_023916.1	101912	G	A	G	A
NC_023916.1	101990	G	C	G	C
NC_023916.1	102137	G	G	G	A
NC_023916.1	102245	G	A	G	G
NC_023916.1	102383	A	G	A	G
NC_023916.1	102395	A	G	A	G
NC_023916.1	102407	C	T	C	C
NC_023916.1	102495	T	T	T	C
NC_023916.1	102536	C	T	C	C
NC_023916.1	102706	T	A	T	A
NC_023916.1	102729	C	A	C	C
NC_023916.1	102781	C	T	C	T
NC_023916.1	102784	C	G	C	G
NC_023916.1	103018	G	A	G	A
NC_023916.1	103039	G	A	G	A
NC_023916.1	103069	A	G	A	G
NC_023916.1	103090	C	A	C	C
NC_023916.1	103126	G	A	G	A
NC_023916.1	103171	T	C	T	C
NC_023916.1	103177	C	T	C	T
NC_023916.1	103180	T	C	T	C
NC_023916.1	103287	T	C	T	C
NC_023916.1	103369	T	C	T	C
NC_023916.1	103429	G	A	G	A
NC_023916.1	103726	A	G	A	G
NC_023916.1	103729	T	C	T	C
NC_023916.1	103753	T	G	T	G
NC_023916.1	103767	T	C	T	C
NC_023916.1	103865	T	C	T	C
NC_023916.1	103905	C	A	C	A
NC_023916.1	104034	T	C	T	T
NC_023916.1	104160	A	G	A	A
NC_023916.1	104187	C	T	C	C
NC_023916.1	104406	C	T	C	T
NC_023916.1	104493	C	T	C	C
NC_023916.1	104611	G	T	G	T
NC_023916.1	104784	A	G	A	G
NC_023916.1	104793	A	G	A	G
NC_023916.1	104805	G	A	G	A
NC_023916.1	104942	A	G	A	G
NC_023916.1	104943	C	T	C	T
NC_023916.1	105003	A	C	A	C
NC_023916.1	105315	G	A	G	G
NC_023916.1	105630	C	C	C	A
NC_023916.1	105975	A	C	A	C
NC_023916.1	106179	C	C	C	T
NC_023916.1	106193	C	T	C	T
NC_023916.1	106196	G	A	G	A
NC_023916.1	106213	G	A	G	A
NC_023916.1	106234	A	G	A	G
NC_023916.1	106830	C	C	C	T
NC_023916.1	106862	T	T	T	G
NC_023916.1	106910	G	G	G	A
NC_023916.1	106924	A	A	A	G
NC_023916.1	106996	A	A	A	C
NC_023916.1	107058	C	T	C	C
NC_023916.1	107074	T	C	T	C
NC_023916.1	107228	G	G	G	T
NC_023916.1	107323	T	T	T	C
NC_023916.1	107350	C	T	C	C
NC_023916.1	107409	C	T	C	C
NC_023916.1	107633	A	A	A	C
NC_023916.1	107762	T	C	T	C
NC_023916.1	108040	A	A	A	G
NC_023916.1	108422	G	A	G	G
NC_023916.1	108501	T	T	T	C
NC_023916.1	108569	A	C	A	A
NC_023916.1	108650	T	G	T	G
NC_023916.1	108710	G	T	G	G
NC_023916.1	108746	A	G	A	A
NC_023916.1	108755	C	T	C	C
NC_023916.1	108770	G	A	G	G
NC_023916.1	108782	T	G	T	T
NC_023916.1	108848	A	G	A	A
NC_023916.1	108854	A	G	A	A
NC_023916.1	108869	A	G	A	A
NC_023916.1	108878	C	T	C	C
NC_023916.1	109563	G	C	G	G
NC_023916.1	109683	G	A	G	G
NC_023916.1	109719	T	C	T	C
NC_023916.1	110142	C	T	C	C
NC_023916.1	110294	A	T	A	T
NC_023916.1	110304	T	C	T	C
NC_023916.1	110590	G	T	G	T
NC_023916.1	110670	A	T	A	T
NC_023916.1	110758	A	G	A	G
NC_023916.1	110776	C	T	C	T
NC_023916.1	110821	G	G	G	T
NC_023916.1	110836	C	T	C	C
NC_023916.1	110876	G	G	G	A
NC_023916.1	110931	G	A	G	G
NC_023916.1	110956	G	A	G	A
NC_023916.1	110983	G	A	G	A
NC_023916.1	111086	A	G	A	G
NC_023916.1	111156	T	G	T	G
NC_023916.1	111161	G	A	G	A

## Sheet: S6.CladeC1_TC
Supplementary Table S6. Comparison information for transmission cluster plasmids in clade C1 with CTX-M-27
ID	Aligned Bases	Reference bases	% Aligned Bases
B1137-PB_2011_plasm	123990	134899	91.91
B1439-PB_2012_plasm	82378	134899	61.07
B1483-PB_2012_plasm	134849	134899	99.96
B1522-PB_2012_plasm	131631	134899	97.58
ERR161270_2010_plasm	129811	134899	96.23
ERR161271_2009_plasm	134897	134899	100.00
SNP distance matrix
snp-dists 0.6	B1137-PB_2011_plasm	B1439-PB_2012_plasm	B1483-PB_2012_plasm	B1522-PB_2012_plasm	Reference_CP021871.1	ERR161270_2010_plasm	ERR161271_2009_plasm
B1137-PB_2011_plasm	0	90	2	3	3	3	1
B1439-PB_2012_plasm	90	0	90	89	90	91	89
B1483-PB_2012_plasm	2	90	0	3	3	3	1
B1522-PB_2012_plasm	3	89	3	0	4	4	2
Reference_CP021871.1	3	90	3	4	0	4	3
ERR161270_2010_plasm	3	91	3	4	4	0	2
ERR161271_2009_plasm	1	89	1	2	3	2	0
SNP position and nucleotide from 94 bp alignment
Reference plasmid	Position	Reference_CP021871.1	B1137-PB_2011_plasm	B1439-PB_2012_plasm	B1483-PB_2012_plasm	B1522-PB_2012_plasm	ERR161270_2010_plasm	ERR161271_2009_plasm
CP021871.1	52035	T	T	T	A	T	T	T
CP021871.1	54045	G	G	T	G	G	G	G
CP021871.1	54046	A	A	T	A	A	A	A
CP021871.1	54047	A	A	T	A	A	A	A
CP021871.1	54060	G	A	G	G	G	G	G
CP021871.1	54166	T	T	C	T	T	T	T
CP021871.1	54178	T	T	C	T	T	T	T
CP021871.1	54181	A	A	G	A	A	A	A
CP021871.1	54210	T	T	C	T	T	T	T
CP021871.1	54217	A	A	G	A	A	A	A
CP021871.1	54308	G	G	A	G	G	G	G
CP021871.1	54310	G	G	A	G	G	G	G
CP021871.1	54314	A	A	G	A	A	A	A
CP021871.1	54335	T	T	G	T	T	T	T
CP021871.1	54340	A	A	G	A	A	A	A
CP021871.1	54372	T	T	A	T	T	T	T
CP021871.1	54392	A	A	C	A	A	A	A
CP021871.1	54419	A	A	G	A	A	A	A
CP021871.1	54426	A	A	G	A	A	A	A
CP021871.1	54432	A	A	G	A	A	A	A
CP021871.1	54444	T	T	A	T	T	T	T
CP021871.1	54449	G	G	C	G	G	G	G
CP021871.1	54496	A	A	G	A	A	A	A
CP021871.1	54500	G	G	T	G	G	G	G
CP021871.1	54511	G	G	A	G	G	G	G
CP021871.1	54518	A	A	G	A	A	A	A
CP021871.1	54520	T	T	A	T	T	T	T
CP021871.1	54532	G	G	A	G	G	G	G
CP021871.1	54533	T	T	G	T	T	T	T
CP021871.1	54538	A	A	G	A	A	A	A
CP021871.1	54581	G	G	C	G	G	G	G
CP021871.1	54593	G	G	A	G	G	G	G
CP021871.1	54635	C	C	A	C	C	C	C
CP021871.1	54682	A	A	C	A	A	A	A
CP021871.1	54689	A	A	G	A	A	A	A
CP021871.1	54701	T	T	C	T	T	T	T
CP021871.1	54719	G	G	A	G	G	G	G
CP021871.1	54733	T	T	C	T	T	T	T
CP021871.1	54739	T	T	C	T	T	T	T
CP021871.1	54791	T	T	C	T	T	T	T
CP021871.1	54794	G	G	A	G	G	G	G
CP021871.1	54803	G	G	A	G	G	G	G
CP021871.1	54815	C	C	A	C	C	C	C
CP021871.1	54851	A	A	G	A	A	A	A
CP021871.1	54881	C	C	T	C	C	C	C
CP021871.1	54917	A	A	G	A	A	A	A
CP021871.1	54920	T	T	G	T	T	T	T
CP021871.1	54929	A	A	C	A	A	A	A
CP021871.1	54935	A	A	T	A	A	A	A
CP021871.1	54938	C	C	T	C	C	C	C
CP021871.1	54944	A	A	G	A	A	A	A
CP021871.1	54950	G	G	A	G	G	G	G
CP021871.1	54959	C	C	T	C	C	C	C
CP021871.1	54962	C	C	A	C	C	C	C
CP021871.1	54963	A	A	G	A	A	A	A
CP021871.1	54964	G	G	A	G	G	G	G
CP021871.1	55025	A	A	G	A	A	A	A
CP021871.1	55070	C	C	A	C	C	C	C
CP021871.1	55084	A	A	G	A	A	A	A
CP021871.1	55091	T	T	G	T	T	T	T
CP021871.1	55095	C	C	G	C	C	C	C
CP021871.1	55097	G	G	A	G	G	G	G
CP021871.1	55103	T	T	C	T	T	T	T
CP021871.1	55142	A	A	G	A	A	A	A
CP021871.1	55172	A	A	G	A	A	A	A
CP021871.1	55193	C	C	G	C	C	C	C
CP021871.1	55223	C	C	T	C	C	C	C
CP021871.1	55274	A	A	G	A	A	A	A
CP021871.1	55292	G	G	A	G	G	G	G
CP021871.1	55293	C	C	G	C	C	C	C
CP021871.1	55307	T	T	C	T	T	T	T
CP021871.1	55336	A	A	G	A	A	A	A
CP021871.1	55343	G	G	T	G	G	G	G
CP021871.1	55361	G	G	A	G	G	G	G
CP021871.1	55433	T	T	C	T	T	T	T
CP021871.1	55434	G	G	A	G	G	G	G
CP021871.1	55435	T	T	A	T	T	T	T
CP021871.1	55439	A	A	G	A	A	A	A
CP021871.1	55449	T	T	C	T	T	T	T
CP021871.1	55481	T	T	G	T	T	T	T
CP021871.1	55521	G	G	A	G	G	G	G
CP021871.1	55523	A	A	G	A	A	A	A
CP021871.1	55549	C	C	T	C	C	C	C
CP021871.1	55552	T	T	G	T	T	T	T
CP021871.1	55555	G	G	C	G	G	G	G
CP021871.1	55564	C	C	G	C	C	C	C
CP021871.1	55565	C	C	T	C	C	C	C
CP021871.1	55568	G	G	A	G	G	G	G
CP021871.1	55569	T	T	A	T	T	T	T
CP021871.1	55607	G	G	A	G	G	G	G
CP021871.1	55629	C	C	T	C	C	C	C
CP021871.1	67161	G	G	G	G	G	C	G
CP021871.1	96580	T	A	A	A	A	A	A
CP021871.1	108529	T	T	T	T	T	G	T

## Sheet: S7.CladeC2_TC
Supplementary Table S7. Comparison information for transmission cluster plasmids in clade C2 from Malmö
ID	Aligned Bases	Reference bases	% Aligned Bases
B1316-PB_2011_plasm_ref	101922	101922	100
B1320-PB_2011_plasm	100446	101922	98.55
B1323-PB_2011_plasm	100578	101922	98.68
No. of bp in gaps (insertions or deletions)
	B1316-PB_2011_plasm_ref	B1320-PB_2011_plasm	B1323-PB_2011_plasm
B1316-PB_2011_plasm_ref	0	1476	1344
B1320-PB_2011_plasm	1476	0	244
B1323-PB_2011_plasm	1344	244	0
0 SNPs in shared aligned regions
